# Supplementary material for: DDA-bench: a manually curated database for benchmarking datasets and baseline performance values in predicting drug-disease associations
Source: Front Genet. 2026 Jan 7;16:1755600. doi: 10.3389/fgene.2025.1755600 (PMC12818788; doi:10.3389/fgene.2025.1755600)
Supplement: Supplementary file 3 [file Table1.xlsx]

## Sheet: Table S1
Table S1 - The index for DDA-Bench collection
#	Dataset codename	Alias	DDA-Bench standard name	Publication Year	Source of Data	#drug	#disease	#DDA	density	PubMedID	DOI	Colleted from URL	Collected on	Depo URL	Note
1	SCMFDD-S	B dataset	DDA18-269-598	2018	CTD / DrugBank / KEGG / MeSH	269	598	18416	0.114483	29914348	10.1186/s12859-018-2220-4	https://github.com/xiangyue9607/SCMFDD	2025-01-22	https://zenodo.org/records/14719505/files/SCMFDD-master.zip	The SCMFDD dataset may be the most commonly applied dataset in recent years. It is also named as the B dataset. The original publication used two datasets. One is the SCMFDD-S, the other is the SCMFDD-L. The SCMFDD-S requires all nodes in the DDA network to have at least 10 degrees. The SCMFDD-L has no such limitation.
2	SCMFDD-L	L dataset	DDA18-1323-2834	2018	CTD / DrugBank / KEGG / MeSH	1323	2834	49217	0.0131267	29914348	10.1186/s12859-018-2220-5	https://github.com/xiangyue9608/SCMFDD	2025-01-22	https://zenodo.org/records/14719505/files/SCMFDD-master.zip	The SCMFDD dataset may be the most commonly applied dataset in recent years. It is also named as the B dataset. The original publication used two datasets. One is the SCMFDD-S, the other is the SCMFDD-L. The SCMFDD-S requires all nodes in the DDA network to have at least 10 degrees. The SCMFDD-L has no such limitation.
3	C-Dataset	Luo's Dataset / MBiRW	DDA16-663-409	2016	Combining Drugnet and the the F-dataset	663	409	2352	0.00867362	27153662	10.1093/bioinformatics/btw228	https://github.com//bioinfomaticsCSU/MBiRW	2025-01-18	https://zenodo.org/records/14719505/files/HINGRL-main.zip	The Cdataset was sometimes named as the Luo's dataset. It was originally used as the alternative benchmarking in developing MBiRW. It is, as the authros stated, a combination of the F-Dataset and the DrugNet dataset, which is also termed as the DNdataset. This depo is collected from the HINGRL repo, together with the PREDICT dataset, which is usually called the F dataset
4	K-Dataset	KFC-Dataset	DDA22-894-454	2022	KEGG / DrugBank / CTD / STRING / UniProt / F Dataset / C dataset	894	454	2704	0.00666213	36182762	10.1016/j.compbiomed.2022.106127	https://github.com/gu-yaowen/REDDA	2025-01-07	https://zenodo.org/records/14719505/files/REDDA-main.zip	The REDDA study proposed the K dataset, which may also be termed as the KFC dataset, as it is a combination of KEGG, F-Dataset, and the Cdataset. The dataset is annotated with information from DrugBank, CTD, KEGG, STRING, and UniProt. The package contains well annotated K dataset. It also contain a copy of B dataset, which is also well annotated with various functional information.
5	F-Dataset	The Gold standard	DDA11-593-313	2011	DrugBank / OMIM	593	313	1933	0.0104144	21654673	10.1038/msb.2011.26	https://github.com/stevejobws/HINGRL	2025-01-22	https://zenodo.org/records/14719505/files/HINGRL-main.zip	The Gold standard dataset, from the original PREDICT paper, may be the most commonly applied dataset in predicting DDA. The pack is the HINGRL package, obtained from github, containing the F-dataset.
6	LRSSL	NA. This dataset is always referred to as the LRSSL dataset.	DDA17-763-681	2017	DDA From DOI:10.1016/j.jbi.2014.03.014 / PubChem / InterPro / GO / SIDER	763	681	3051	0.00587179	28096083	10.1093/bioinformatics/btw770	https://github.com/LiangXujun/LRSSL	2025-01-08	https://zenodo.org/records/14719505/files/LRSSL-master.zip	The LRSSL dataset is an important dataset, intergrating various information. It is commonly applied in evaluating drug-disease association predictors. As for network-based models, this is a dataset that can not be skipped.
7	MGP-DDA	NA	DDA21-1022-585	2021	DrugBank / DisGeNET / GOA / CTD	1022	585	6710	0.0112232	N.A	10.1109/ACCESS.2021.3065280	https://ieee-dataport.org/open-access/supplementary-materials-meta-path-based-gene-ontology-profiles-predicting-drug-disease-0 https://github.com/thitipongk/MGPDDA	2025-01-17	https://zenodo.org/records/14719505/files/MGPDDA-master.zip https://zenodo.org/records/14719505/files/MGP-DDA-Supp-ALL.zip	Althrough this dataset was originally published on IEEE Access, which was not a good reputation journal, this work itself is a good one. This dataset represets a very comprehensive and reliable collection to the time of its publication. For evaluating drug-disease association predictors, this dataset should not be missed. Plus, it provides IEEE data portal repo and github repo together, making it…
8	TL-HGBI	NA. This dataset is always referred to as the TL-HGBI dataset	DDA14-549-233	2014	SMILES / DrugBank / Sophic Integrated Druggable Genome Database / MimMiner / MeSH / OMIM	549	233	1461	0.0114215	24974205	10.1093/bioinformatics/btu403	https://drive.google.com/file/d/1qksKMUQKgm3KW9D6FkWVA3thHyXDdFYC/view?pli=1	2025-01-08	https://zenodo.org/records/14719505/files/TL_HGBI.rar	The TL-HGBI dataset was a commonly applied dataset in several years, before its official repo disappears. We preserve this dataset here for convinence.
9	DrugNet	DN Dataset / D dataset	DDA15-1490-4517	2015	DrugBank	1490	4517	1008	0.00014977	25704113	10.1016/j.artmed.2014.11.003	http://genome.ugr.es:9000/download/data/drugnet_data.zip	2025-01-08	https://zenodo.org/records/14719505/files/drugnet-all.zip	Please read the origian paper of DrugNet before using this package. Access this site also: http://genome.ugr.es:9000/drugnet . The DrugNet dataset is a very large and very comprehensive resource for evaluating drug-disease association predictors. It contains intergrated various information. It is also a very sparse network. Many follow-up studies applied this resource.
10	DR2DI	Zhang's Dataset / Wang's Dataset	DDA18-698-654	2018	DrugBank / PubChem	698	654	2794	0.00612059	29687309	10.1007/s10822-018-0117-y	https://github.com/huayu1111/DR2DI	2025-01-17	https://zenodo.org/records/14719505/files/DR2DI-master.zip	This dataset was not proposed by the DR2DI. Instead, this dataset was originally proposed by (PMID: 24551427), and reused in (PMID: 24727480). Unfortunately, neither publication provide a usable source of the data. Both links are gone. Internet Achive way-back machine does not preserve it. The DR2DI repo on github seems to be the only source that holds this dataset. Please note that the DR2DI pac…
11	SSGC	NA	DDA17-1186-449	2017	DrugBank / OMIM / F-dataset	1186	449	1827	0.0034309	29297383	10.1186/s12920-017-0311-0	https://github.com/wgs666/SSGC	2025-01-17	https://zenodo.org/records/14719505/files/SSGC-master.zip	The SSGC dataset is not commonly applied. However, this is a dataset that is prepared carefully. We believe this dataset deserves more attention in future works.
12	SND	NA	DDA21-867-803	2021	DrugBank / repoDB	867	803	8684	0.0124734	33482713	10.1186/s12859-020-03950-3	https://web.archive.org/web/20221017054801/http://pages.cpsc.ucalgary.ca/~tnjarada/snf-nn.php	2025-01-18	https://zenodo.org/records/14719505/files/SND-Dataset.zip	The SND dataset is preserved here. Its original website is gone. Howvere, we believe this is still a useful resource for future works.
13	CMFMTL	NA	DDA20-269-598	2020	CTD / B-Dataset	269	598	6244	0.0388159	32373595	10.3389/fbioe.2020.00218	https://github.com/LoseHair/CMFMTL	2025-01-15	https://zenodo.org/records/14719505/files/CMFMTL-master.zip	This dataset is essentially the B dataset. However, the authors separate the theupeutic and non-theupeutic associations. This makes it worth in our collection, as the original B dataset does not distinguish this.

## Sheet: Table S2
Table S2 - Reports for extracting baseline performance values
Report Name	PubMed ID	DOI
BNNR	31510658	10.1093/bioinformatics/btz331
CMFMTD	32373595	10.3389/fbioe.2020.00218
DD-HGNN+	40036538	10.1109/JBHI.2025.3542784
HINGRL	34891172	10.1093/bib/bbab515
HMLKGAT	38051617	10.1109/TCBB.2023.3339189
LAGCN	33078832	10.1093/bib/bbaa243
LRSSL	28096083	10.1093/bioinformatics/btw770
MKDGRLS	N.A.	10.1016/j.asoc.2021.107811
MTRD	35136910	10.1093/bib/bbac009
REDDA	36182762	10.1016/j.compbiomed.2022.106127
SCMFDD	29914348	10.1186/s12859-018-2220-4
SNF-NN	3482713	10.1186/s12859-020-03950-3

## Sheet: Table S3
Table S3 - Baseline performance values
Reports	Methods	Dataset	Validation Protocol	Measure	Value
BNNR	HGBI	DrugNet	10-fold CV	AUROC	0.921
BNNR	HGBI	C-Dataset	10-fold CV	Precision	0.168
BNNR	HGBI	DrugNet	Independent test	AUPR	0.928
BNNR	DrugNet	DrugNet	Independent test	AUPR	0.957
BNNR	MBiRW	DrugNet	Independent test	AUPR	0.958
BNNR	DRRS	DrugNet	Independent test	AUPR	0.946
BNNR	BNNR	DrugNet	Independent test	AUPR	0.956
BNNR	HGBI	DrugNet	10-fold CV	Precision	0.204
BNNR	DrugNet	DrugNet	10-fold CV	Precision	0.15
BNNR	MBiRW	DrugNet	10-fold CV	Precision	0.321
BNNR	DRRS	DrugNet	10-fold CV	Precision	0.346
BNNR	BNNR	DrugNet	10-fold CV	Precision	0.347
BNNR	MBiRW	C-Dataset	10-fold CV	Precision	0.351
BNNR	DrugNet	DrugNet	10-fold CV	AUROC	0.95
BNNR	MBiRW	DrugNet	10-fold CV	AUROC	0.956
BNNR	DRRS	DrugNet	10-fold CV	AUROC	0.934
BNNR	BNNR	DrugNet	10-fold CV	AUROC	0.955
BNNR	HGBI	C-Dataset	Independent test	AUPR	0.732
BNNR	DrugNet	C-Dataset	Independent test	AUPR	0.785
BNNR	MBiRW	C-Dataset	Independent test	AUPR	0.804
BNNR	DRRS	C-Dataset	Independent test	AUPR	0.819
BNNR	BNNR	C-Dataset	Independent test	AUPR	0.812
BNNR	DRRS	F-Dataset	Independent test	AUPR	0.824
BNNR	DRRS	F-Dataset	10-fold CV	AUROC	0.93
BNNR	BNNR	F-Dataset	10-fold CV	AUROC	0.932
BNNR	DRRS	C-Dataset	10-fold CV	Precision	0.403
BNNR	BNNR	C-Dataset	10-fold CV	Precision	0.471
BNNR	HGBI	C-Dataset	10-fold CV	AUROC	0.858
BNNR	DrugNet	C-Dataset	10-fold CV	AUROC	0.903
BNNR	MBiRW	C-Dataset	10-fold CV	AUROC	0.933
BNNR	DRRS	C-Dataset	10-fold CV	AUROC	0.947
BNNR	BNNR	C-Dataset	10-fold CV	AUROC	0.948
BNNR	HGBI	F-Dataset	Independent test	AUPR	0.746
BNNR	DrugNet	F-Dataset	Independent test	AUPR	0.782
BNNR	MBiRW	F-Dataset	Independent test	AUPR	0.818
BNNR	BNNR	F-Dataset	Independent test	AUPR	0.83
BNNR	DrugNet	C-Dataset	10-fold CV	Precision	0.239
BNNR	MBiRW	F-Dataset	10-fold CV	AUROC	0.917
BNNR	DrugNet	F-Dataset	10-fold CV	AUROC	0.868
BNNR	HGBI	F-Dataset	10-fold CV	AUROC	0.829
BNNR	BNNR	F-Dataset	10-fold CV	Precision	0.44
BNNR	DRRS	F-Dataset	10-fold CV	Precision	0.375
BNNR	MBiRW	F-Dataset	10-fold CV	Precision	0.304
BNNR	DrugNet	F-Dataset	10-fold CV	Precision	0.192
BNNR	HGBI	F-Dataset	10-fold CV	Precision	0.13
CMFMTD	DRRS	SCMFDD	5-fold CV	Precision	0.2292
CMFMTD	DRRS	SCMFDD	5-fold CV	Accuracy	0.9856
CMFMTD	DRRS	SCMFDD	5-fold CV	F1	0.2468
CMFMTD	LRSSL	SCMFDD	5-fold CV	AUROC	0.7393
CMFMTD	CMFMTL	SCMFDD	5-fold CV	AUROC	0.8661
CMFMTD	CMFMTL	SCMFDD	5-fold CV	Sensitivity	0.3091
CMFMTD	CMFMTL	SCMFDD	5-fold CV	Specificity	0.9798
CMFMTD	CMFMTL	SCMFDD	5-fold CV	Precision	0.2091
CMFMTD	CMFMTL	SCMFDD	5-fold CV	Accuracy	0.9686
CMFMTD	CMFMTL	SCMFDD	5-fold CV	F1	0.2473
CMFMTD	CMFMTL-R	SCMFDD	5-fold CV	AUPR	0.1465
CMFMTD	CMFMTL-R	SCMFDD	5-fold CV	AUROC	0.8449
CMFMTD	CMFMTL-R	SCMFDD	5-fold CV	Sensitivity	0.2623
CMFMTD	CMFMTL-R	SCMFDD	5-fold CV	Specificity	0.9798
CMFMTD	CMFMTL-R	SCMFDD	5-fold CV	Precision	0.1812
CMFMTD	CMFMTL	SCMFDD	5-fold CV	AUPR	0.1838
CMFMTD	CMFMTL	SCMFDD	5-fold CV	Sensitivity	0.2888
CMFMTD	TL-HGBI	SCMFDD	5-fold CV	F1	0.114
CMFMTD	TL-HGBI	SCMFDD	5-fold CV	Sensitivity	0.1839
CMFMTD	CMFMTL-R	SCMFDD	5-fold CV	F1	0.2139
CMFMTD	CMFMTL-R	SCMFDD	5-fold CV	Accuracy	0.9679
CMFMTD	LRSSL	SCMFDD	5-fold CV	Sensitivity	0.1812
CMFMTD	TL-HGBI	SCMFDD	5-fold CV	AUROC	0.7469
CMFMTD	TL-HGBI	SCMFDD	5-fold CV	Specificity	0.9653
CMFMTD	TL-HGBI	SCMFDD	5-fold CV	Precision	0.084
CMFMTD	TL-HGBI	SCMFDD	5-fold CV	Accuracy	0.9523
CMFMTD	DRRS	SCMFDD	5-fold CV	Specificity	0.9917
CMFMTD	LRSSL	SCMFDD	5-fold CV	AUPR	0.0606
CMFMTD	TL-HGBI	SCMFDD	5-fold CV	AUPR	0.0635
CMFMTD	LRSSL	SCMFDD	5-fold CV	Precision	0.049
CMFMTD	LRSSL	SCMFDD	5-fold CV	Accuracy	0.9674
CMFMTD	LRSSL	SCMFDD	5-fold CV	F1	0.0731
CMFMTD	DRRS	SCMFDD	5-fold CV	AUPR	0.1735
CMFMTD	DRRS	SCMFDD	5-fold CV	AUROC	0.8893
CMFMTD	DRRS	SCMFDD	5-fold CV	Sensitivity	0.2756
CMFMTD	DRRS	SCMFDD	5-fold CV	Sensitivity	0.3105
CMFMTD	LRSSL	SCMFDD	5-fold CV	AUROC	0.7341
CMFMTD	LRSSL	SCMFDD	5-fold CV	Sensitivity	0.1489
CMFMTD	CMFMTL-R	SCMFDD	5-fold CV	Accuracy	0.9839
CMFMTD	CMFMTL	SCMFDD	5-fold CV	AUPR	0.2122
CMFMTD	DRRS	SCMFDD	5-fold CV	F1	0.1979
CMFMTD	DRRS	SCMFDD	5-fold CV	Accuracy	0.958
CMFMTD	DRRS	SCMFDD	5-fold CV	Precision	0.1454
CMFMTD	DRRS	SCMFDD	5-fold CV	Specificity	0.969
CMFMTD	CMFMTL	SCMFDD	5-fold CV	Precision	0.2544
CMFMTD	CMFMTL	SCMFDD	5-fold CV	AUROC	0.8898
CMFMTD	LRSSL	SCMFDD	5-fold CV	Precision	0.0801
CMFMTD	CMFMTL	SCMFDD	5-fold CV	Specificity	0.9926
CMFMTD	LRSSL	SCMFDD	5-fold CV	Accuracy	0.9514
CMFMTD	LRSSL	SCMFDD	5-fold CV	Specificity	0.9644
CMFMTD	DRRS	SCMFDD	5-fold CV	AUPR	0.115
CMFMTD	DRRS	SCMFDD	5-fold CV	AUROC	0.857
CMFMTD	LRSSL	SCMFDD	5-fold CV	F1	0.1106
CMFMTD	TL-HGBI	SCMFDD	5-fold CV	F1	0.0808
CMFMTD	LRSSL	SCMFDD	5-fold CV	AUPR	0.042
CMFMTD	CMFMTL	SCMFDD	5-fold CV	Accuracy	0.9866
CMFMTD	CMFMTL	SCMFDD	5-fold CV	F1	0.269
CMFMTD	CMFMTL-R	SCMFDD	5-fold CV	AUPR	0.1217
CMFMTD	CMFMTL-R	SCMFDD	5-fold CV	AUROC	0.8543
CMFMTD	CMFMTL-R	SCMFDD	5-fold CV	Sensitivity	0.2135
CMFMTD	CMFMTL-R	SCMFDD	5-fold CV	Specificity	0.9905
CMFMTD	CMFMTL-R	SCMFDD	5-fold CV	Precision	0.1644
CMFMTD	CMFMTL-R	SCMFDD	5-fold CV	F1	0.1849
CMFMTD	TL-HGBI	SCMFDD	5-fold CV	AUPR	0.0444
CMFMTD	TL-HGBI	SCMFDD	5-fold CV	AUROC	0.7444
CMFMTD	TL-HGBI	SCMFDD	5-fold CV	Sensitivity	0.1265
CMFMTD	TL-HGBI	SCMFDD	5-fold CV	Specificity	0.9827
CMFMTD	TL-HGBI	SCMFDD	5-fold CV	Precision	0.0624
CMFMTD	TL-HGBI	SCMFDD	5-fold CV	Accuracy	0.9753
CMFMTD	LRSSL	SCMFDD	5-fold CV	Specificity	0.9745
DD-HGNN+	DRWBNCF	C-Dataset	5-fold CV	AUPR	0.2803
DD-HGNN+	DRWBNCF	C-Dataset	5-fold CV	AUROC	0.8685
DD-HGNN+	DRWBNCF	C-Dataset	5-fold CV	Precision	0.3854
DD-HGNN+	DRWBNCF	C-Dataset	5-fold CV	Recall	0.3029
DD-HGNN+	DRWBNCF	C-Dataset	5-fold CV	Specificity	0.9948
DD-HGNN+	DRWBNCF	C-Dataset	5-fold CV	Accuracy	0.9883
DD-HGNN+	DRWBNCF	C-Dataset	5-fold CV	F1	0.3336
DD-HGNN+	HDGAT	C-Dataset	5-fold CV	AUPR	0.0439
DD-HGNN+	HDGAT	C-Dataset	5-fold CV	AUROC	0.6593
DD-HGNN+	HDGAT	C-Dataset	5-fold CV	Precision	0.0172
DD-HGNN+	HDGAT	C-Dataset	5-fold CV	Recall	0.1122
DD-HGNN+	HDGAT	C-Dataset	5-fold CV	Specificity	0.9878
DD-HGNN+	HDGAT	C-Dataset	5-fold CV	Accuracy	0.9861
DD-HGNN+	LAGCN	C-Dataset	5-fold CV	F1	0.0269
DD-HGNN+	DRWBNCF	Ldataset-2	5-fold CV	Precision	0.2719
DD-HGNN+	DRAGNN	Ldataset-2	5-fold CV	Recall	0.4183
DD-HGNN+	DRAGNN	Ldataset-2	5-fold CV	Precision	0.3787
DD-HGNN+	DRAGNN	Ldataset-2	5-fold CV	AUROC	0.8754
DD-HGNN+	DRAGNN	Ldataset-2	5-fold CV	AUPR	0.3461
DD-HGNN+	HDGAT	Ldataset-2	5-fold CV	F1	0.2204
DD-HGNN+	HDGAT	Ldataset-2	5-fold CV	Accuracy	0.9783
DD-HGNN+	HDGAT	Ldataset-2	5-fold CV	Specificity	0.983
DD-HGNN+	HDGAT	Ldataset-2	5-fold CV	Recall	0.3829
DD-HGNN+	HDGAT	Ldataset-2	5-fold CV	Precision	0.1549
DD-HGNN+	DRAGNN	LRSSL	5-fold CV	Recall	0.5654
DD-HGNN+	HDGAT	Ldataset-2	5-fold CV	AUROC	0.8877
DD-HGNN+	AdaDR	C-Dataset	5-fold CV	Accuracy	0.9939
DD-HGNN+	DRAGNN	LRSSL	5-fold CV	Precision	0.4943
DD-HGNN+	DRAGNN	LRSSL	5-fold CV	AUROC	0.9576
DD-HGNN+	DRAGNN	LRSSL	5-fold CV	AUPR	0.5082
DD-HGNN+	HDGAT	LRSSL	5-fold CV	F1	0.0797
DD-HGNN+	HDGAT	LRSSL	5-fold CV	Accuracy	0.9976
DD-HGNN+	HDGAT	LRSSL	5-fold CV	Specificity	0.9987
DD-HGNN+	HDGAT	LRSSL	5-fold CV	Recall	0.0855
DD-HGNN+	HDGAT	LRSSL	5-fold CV	Precision	0.0787
DD-HGNN+	DRAGNN	C-Dataset	5-fold CV	AUPR	0.6133
DD-HGNN+	DD-HGNN+	C-Dataset	5-fold CV	AUROC	0.9996
DD-HGNN+	DD-HGNN+	C-Dataset	5-fold CV	AUPR	0.8954
DD-HGNN+	AdaDR	C-Dataset	5-fold CV	F1	0.6216
DD-HGNN+	HDGAT	C-Dataset	5-fold CV	F1	0.0296
DD-HGNN+	AdaDR	C-Dataset	5-fold CV	Specificity	0.9982
DD-HGNN+	AdaDR	C-Dataset	5-fold CV	Recall	0.5375
DD-HGNN+	AdaDR	C-Dataset	5-fold CV	Precision	0.7385
DD-HGNN+	AdaDR	C-Dataset	5-fold CV	AUROC	0.9449
DD-HGNN+	AdaDR	C-Dataset	5-fold CV	AUPR	0.6269
DD-HGNN+	DRAGNN	C-Dataset	5-fold CV	F1	0.6122
DD-HGNN+	DRAGNN	C-Dataset	5-fold CV	Accuracy	0.9934
DD-HGNN+	DRAGNN	C-Dataset	5-fold CV	Specificity	0.9976
DD-HGNN+	DRAGNN	C-Dataset	5-fold CV	Recall	0.5549
DD-HGNN+	DRAGNN	C-Dataset	5-fold CV	Precision	0.6848
DD-HGNN+	DRAGNN	C-Dataset	5-fold CV	AUROC	0.9562
DD-HGNN+	HDGAT	LRSSL	5-fold CV	AUROC	0.6394
DD-HGNN+	DD-HGNN+	Ldataset-2	5-fold CV	Precision	0.823
DD-HGNN+	DRWBNCF	LRSSL	5-fold CV	Precision	0.3114
DD-HGNN+	DRWBNCF	LRSSL	5-fold CV	AUROC	0.8933
DD-HGNN+	DRWBNCF	LRSSL	5-fold CV	AUPR	0.2405
DD-HGNN+	LAGCN	LRSSL	5-fold CV	F1	0.0168
DD-HGNN+	LAGCN	LRSSL	5-fold CV	Accuracy	0.3955
DD-HGNN+	LAGCN	LRSSL	5-fold CV	Specificity	0.3952
DD-HGNN+	LAGCN	LRSSL	5-fold CV	Recall	0.6875
DD-HGNN+	LAGCN	LRSSL	5-fold CV	Precision	0.0091
DD-HGNN+	LAGCN	LRSSL	5-fold CV	AUROC	0.6044
DD-HGNN+	LAGCN	LRSSL	5-fold CV	AUPR	0.3503
DD-HGNN+	DD-HGNN+	Ldataset-2	5-fold CV	Accuracy	0.9967
DD-HGNN+	DD-HGNN+	Ldataset-2	5-fold CV	Specificity	0.9987
DD-HGNN+	DD-HGNN+	Ldataset-2	5-fold CV	Recall	0.7584
DD-HGNN+	DRWBNCF	LRSSL	5-fold CV	Recall	0.3027
DD-HGNN+	DD-HGNN+	Ldataset-2	5-fold CV	AUROC	0.9969
DD-HGNN+	DD-HGNN+	Ldataset-2	5-fold CV	AUPR	0.8627
DD-HGNN+	AdaDR	Ldataset-2	5-fold CV	F1	0.4024
DD-HGNN+	AdaDR	Ldataset-2	5-fold CV	Accuracy	0.9489
DD-HGNN+	AdaDR	Ldataset-2	5-fold CV	Specificity	0.9694
DD-HGNN+	AdaDR	Ldataset-2	5-fold CV	Recall	0.4423
DD-HGNN+	AdaDR	Ldataset-2	5-fold CV	Precision	0.3726
DD-HGNN+	AdaDR	Ldataset-2	5-fold CV	AUROC	0.8793
DD-HGNN+	AdaDR	Ldataset-2	5-fold CV	AUPR	0.3624
DD-HGNN+	DRAGNN	Ldataset-2	5-fold CV	F1	0.3967
DD-HGNN+	DRAGNN	Ldataset-2	5-fold CV	Accuracy	0.9504
DD-HGNN+	DD-HGNN+	Ldataset	5-fold CV	AUPR	0.6886
DD-HGNN+	LAGCN	Ldataset-2	5-fold CV	AUROC	0.8892
DD-HGNN+	DRWBNCF	Ldataset-2	5-fold CV	F1	0.3392
DD-HGNN+	DRWBNCF	Ldataset-2	5-fold CV	Accuracy	0.931
DD-HGNN+	DRWBNCF	Ldataset-2	5-fold CV	Specificity	0.9502
DD-HGNN+	DRWBNCF	Ldataset-2	5-fold CV	Recall	0.456
DD-HGNN+	DRAGNN	Ldataset-2	5-fold CV	Specificity	0.9719
DD-HGNN+	DRWBNCF	Ldataset-2	5-fold CV	AUROC	0.8636
DD-HGNN+	DRWBNCF	Ldataset-2	5-fold CV	AUPR	0.2653
DD-HGNN+	LAGCN	Ldataset-2	5-fold CV	F1	0.1854
DD-HGNN+	LAGCN	Ldataset-2	5-fold CV	Accuracy	0.9622
DD-HGNN+	LAGCN	Ldataset-2	5-fold CV	Specificity	0.9656
DD-HGNN+	LAGCN	Ldataset-2	5-fold CV	Recall	0.5367
DD-HGNN+	LAGCN	Ldataset-2	5-fold CV	Precision	0.1121
DD-HGNN+	HDGAT	Ldataset-2	5-fold CV	AUPR	0.2707
DD-HGNN+	LAGCN	Ldataset-2	5-fold CV	AUPR	0.3261
DD-HGNN+	DD-HGNN+	Ldataset	5-fold CV	F1	0.6325
DD-HGNN+	DD-HGNN+	Ldataset	5-fold CV	Accuracy	0.982
DD-HGNN+	DD-HGNN+	Ldataset	5-fold CV	Specificity	0.9915
DD-HGNN+	DD-HGNN+	Ldataset	5-fold CV	Recall	0.6128
DD-HGNN+	DD-HGNN+	Ldataset	5-fold CV	Precision	0.6527
DD-HGNN+	DD-HGNN+	Ldataset	5-fold CV	AUROC	0.978
DD-HGNN+	DD-HGNN+	Ldataset-2	5-fold CV	F1	0.7886
DD-HGNN+	HDGAT	LRSSL	5-fold CV	AUPR	0.061
DD-HGNN+	DRWBNCF	LRSSL	5-fold CV	F1	0.2958
DD-HGNN+	DRWBNCF	LRSSL	5-fold CV	Accuracy	0.9693
DD-HGNN+	DRWBNCF	LRSSL	5-fold CV	Specificity	0.9952
DD-HGNN+	DD-HGNN+	C-Dataset	5-fold CV	Specificity	0.9997
DD-HGNN+	DRAGNN	Ldataset	5-fold CV	Recall	0.519
DD-HGNN+	AdaDR	Ldataset	5-fold CV	F1	0.5228
DD-HGNN+	DRAGNN	Ldataset	5-fold CV	AUROC	0.8184
DD-HGNN+	DRAGNN	Ldataset	5-fold CV	AUPR	0.4233
DD-HGNN+	HDGAT	Ldataset	5-fold CV	F1	0.2964
DD-HGNN+	HDGAT	Ldataset	5-fold CV	Accuracy	0.9614
DD-HGNN+	HDGAT	Ldataset	5-fold CV	Specificity	0.978
DD-HGNN+	HDGAT	Ldataset	5-fold CV	Recall	0.3221
DD-HGNN+	HDGAT	Ldataset	5-fold CV	Precision	0.2762
DD-HGNN+	HDGAT	Ldataset	5-fold CV	AUROC	0.8642
DD-HGNN+	HDGAT	Ldataset	5-fold CV	AUPR	0.2665
DD-HGNN+	DRWBNCF	Ldataset	5-fold CV	F1	0.446
DD-HGNN+	DRWBNCF	Ldataset	5-fold CV	Accuracy	0.846
DD-HGNN+	DRAGNN	Ldataset	5-fold CV	Specificity	0.8955
DD-HGNN+	HDGAT	F-Dataset	5-fold CV	Specificity	0.2083
DD-HGNN+	HDGAT	F-Dataset	5-fold CV	Recall	0.0023
DD-HGNN+	HDGAT	F-Dataset	5-fold CV	Precision	0.2095
DD-HGNN+	HDGAT	F-Dataset	5-fold CV	AUROC	0.4429
DD-HGNN+	HDGAT	F-Dataset	5-fold CV	AUPR	0.0021
DD-HGNN+	DRWBNCF	F-Dataset	5-fold CV	F1	0.363
DD-HGNN+	DRWBNCF	F-Dataset	5-fold CV	Accuracy	0.9868
DD-HGNN+	DRWBNCF	F-Dataset	5-fold CV	Specificity	0.9935
DD-HGNN+	DRWBNCF	F-Dataset	5-fold CV	Recall	0.3569
DD-HGNN+	DRWBNCF	F-Dataset	5-fold CV	Precision	0.3731
DD-HGNN+	HDGAT	F-Dataset	5-fold CV	Accuracy	0.7948
DD-HGNN+	DD-HGNN+	C-Dataset	5-fold CV	Accuracy	0.9995
DD-HGNN+	DD-HGNN+	C-Dataset	5-fold CV	Recall	0.9336
DD-HGNN+	DRAGNN	LRSSL	5-fold CV	Specificity	0.9966
DD-HGNN+	DRWBNCF	Ldataset	5-fold CV	Specificity	0.8854
DD-HGNN+	DRWBNCF	Ldataset	5-fold CV	Precision	0.3794
DD-HGNN+	DRWBNCF	Ldataset	5-fold CV	AUROC	0.8269
DD-HGNN+	DRWBNCF	Ldataset	5-fold CV	AUPR	0.4274
DD-HGNN+	LAGCN	Ldataset	5-fold CV	F1	0.314
DD-HGNN+	LAGCN	Ldataset	5-fold CV	Accuracy	0.9616
DD-HGNN+	LAGCN	Ldataset	5-fold CV	Specificity	0.9775
DD-HGNN+	LAGCN	Ldataset	5-fold CV	Recall	0.3482
DD-HGNN+	LAGCN	Ldataset	5-fold CV	Precision	0.2892
DD-HGNN+	LAGCN	Ldataset	5-fold CV	AUROC	0.873
DD-HGNN+	LAGCN	Ldataset	5-fold CV	AUPR	0.3007
DD-HGNN+	DRAGNN	LRSSL	5-fold CV	Accuracy	0.994
DD-HGNN+	DD-HGNN+	C-Dataset	5-fold CV	Precision	0.8356
DD-HGNN+	DRAGNN	Ldataset	5-fold CV	Precision	0.3922
DD-HGNN+	DRWBNCF	F-Dataset	5-fold CV	AUROC	0.8786
DD-HGNN+	DRWBNCF	Ldataset	5-fold CV	Recall	0.5413
DD-HGNN+	AdaDR	Ldataset	5-fold CV	Accuracy	0.8831
DD-HGNN+	AdaDR	Ldataset	5-fold CV	Specificity	0.9249
DD-HGNN+	AdaDR	Ldataset	5-fold CV	Recall	0.5594
DD-HGNN+	AdaDR	Ldataset	5-fold CV	Precision	0.4932
DD-HGNN+	AdaDR	Ldataset	5-fold CV	AUROC	0.8637
DD-HGNN+	AdaDR	Ldataset	5-fold CV	AUPR	0.5381
DD-HGNN+	DRAGNN	Ldataset	5-fold CV	F1	0.4463
DD-HGNN+	DRAGNN	Ldataset	5-fold CV	Accuracy	0.8524
DD-HGNN+	DD-HGNN+	LRSSL	5-fold CV	Recall	0.7624
DD-HGNN+	DRAGNN	F-Dataset	5-fold CV	Precision	0.5629
DD-HGNN+	DRAGNN	F-Dataset	5-fold CV	AUROC	0.9331
DD-HGNN+	DRAGNN	F-Dataset	5-fold CV	AUPR	0.5168
DD-HGNN+	HDGAT	F-Dataset	5-fold CV	F1	0.0045
DD-HGNN+	AdaDR	LRSSL	5-fold CV	Recall	0.4038
DD-HGNN+	LAGCN	C-Dataset	5-fold CV	Specificity	0.9693
DD-HGNN+	LAGCN	C-Dataset	5-fold CV	Recall	0.2354
DD-HGNN+	LAGCN	C-Dataset	5-fold CV	Precision	0.0142
DD-HGNN+	LAGCN	C-Dataset	5-fold CV	AUROC	0.8063
DD-HGNN+	LAGCN	C-Dataset	5-fold CV	AUPR	0.1254
DD-HGNN+	DD-HGNN+	LRSSL	5-fold CV	F1	0.8289
DD-HGNN+	DD-HGNN+	LRSSL	5-fold CV	Accuracy	0.9996
DD-HGNN+	DD-HGNN+	LRSSL	5-fold CV	Specificity	0.9999
DD-HGNN+	LAGCN	F-Dataset	5-fold CV	AUPR	0.0968
DD-HGNN+	DD-HGNN+	LRSSL	5-fold CV	Precision	0.9082
DD-HGNN+	DD-HGNN+	LRSSL	5-fold CV	AUROC	0.9991
DD-HGNN+	DD-HGNN+	LRSSL	5-fold CV	AUPR	0.746
DD-HGNN+	AdaDR	LRSSL	5-fold CV	F1	0.4716
DD-HGNN+	AdaDR	LRSSL	5-fold CV	Accuracy	0.9947
DD-HGNN+	AdaDR	LRSSL	5-fold CV	Specificity	0.9982
DD-HGNN+	LAGCN	C-Dataset	5-fold CV	Accuracy	0.9679
DD-HGNN+	AdaDR	LRSSL	5-fold CV	Precision	0.5786
DD-HGNN+	AdaDR	LRSSL	5-fold CV	AUROC	0.9023
DD-HGNN+	AdaDR	LRSSL	5-fold CV	AUPR	0.4269
DD-HGNN+	DRAGNN	LRSSL	5-fold CV	F1	0.5274
DD-HGNN+	DD-HGNN+	C-Dataset	5-fold CV	F1	0.8819
DD-HGNN+	DRAGNN	F-Dataset	5-fold CV	Specificity	0.9958
DD-HGNN+	DRAGNN	F-Dataset	5-fold CV	Recall	0.5023
DD-HGNN+	LAGCN	F-Dataset	5-fold CV	AUROC	0.7794
DD-HGNN+	LAGCN	F-Dataset	5-fold CV	Precision	0.0158
DD-HGNN+	LAGCN	F-Dataset	5-fold CV	Recall	0.1749
DD-HGNN+	LAGCN	F-Dataset	5-fold CV	Specificity	0.977
DD-HGNN+	LAGCN	F-Dataset	5-fold CV	Accuracy	0.9753
DD-HGNN+	LAGCN	F-Dataset	5-fold CV	F1	0.0289
DD-HGNN+	DRWBNCF	F-Dataset	5-fold CV	AUPR	0.2896
DD-HGNN+	AdaDR	F-Dataset	5-fold CV	Precision	0.6573
DD-HGNN+	DD-HGNN+	F-Dataset	5-fold CV	Accuracy	0.9996
DD-HGNN+	DD-HGNN+	F-Dataset	5-fold CV	Specificity	0.9998
DD-HGNN+	DD-HGNN+	F-Dataset	5-fold CV	Recall	0.894
DD-HGNN+	DD-HGNN+	F-Dataset	5-fold CV	AUROC	0.9997
DD-HGNN+	DD-HGNN+	F-Dataset	5-fold CV	Precision	0.9072
DD-HGNN+	DRAGNN	F-Dataset	5-fold CV	Accuracy	0.9906
DD-HGNN+	DRAGNN	F-Dataset	5-fold CV	F1	0.5286
DD-HGNN+	AdaDR	F-Dataset	5-fold CV	AUPR	0.5522
DD-HGNN+	AdaDR	F-Dataset	5-fold CV	AUROC	0.9216
DD-HGNN+	DD-HGNN+	F-Dataset	5-fold CV	F1	0.9003
DD-HGNN+	AdaDR	F-Dataset	5-fold CV	Recall	0.4744
DD-HGNN+	AdaDR	F-Dataset	5-fold CV	Specificity	0.9973
DD-HGNN+	AdaDR	F-Dataset	5-fold CV	Accuracy	0.9919
DD-HGNN+	AdaDR	F-Dataset	5-fold CV	F1	0.5485
DD-HGNN+	DD-HGNN+	F-Dataset	5-fold CV	AUPR	0.9227
HINGRL	deepDR	F-dataset	10-fold CV	Recall	0.5241
HINGRL	deepDR	F-dataset	10-fold CV	Precision	0.9564
HINGRL	deepDR	F-dataset	10-fold CV	MCC	0.5609
HINGRL	deepDR	F-dataset	10-fold CV	AUPR	0.8871
HINGRL	HINGRL-B	B-dataset	10-fold CV	AUPR	86.68
HINGRL	deepDR	F-dataset	10-fold CV	AUROC	0.8553
HINGRL	HINGRL	B-dataset	10-fold CV	F1	0.8017
HINGRL	HINGRL	B-dataset	10-fold CV	Recall	0.8063
HINGRL	HINGRL	B-dataset	10-fold CV	Precision	0.7971
HINGRL	HINGRL	B-dataset	10-fold CV	MCC	0.6012
HINGRL	HINGRL	B-dataset	10-fold CV	AUPR	0.8768
HINGRL	HINGRL	B-dataset	10-fold CV	AUROC	0.8835
HINGRL	LAGCN	B-dataset	10-fold CV	F1	0.1253
HINGRL	LAGCN	B-dataset	10-fold CV	Recall	0.6931
HINGRL	LAGCN	B-dataset	10-fold CV	Precision	0.0689
HINGRL	HINGRL	B-dataset	10-fold CV	F1	80.17
HINGRL	LAGCN	B-dataset	10-fold CV	AUPR	0.1448
HINGRL	LAGCN	B-dataset	10-fold CV	AUROC	0.879
HINGRL	DTINet	B-dataset	10-fold CV	F1	0.3012
HINGRL	DTINet	B-dataset	10-fold CV	Recall	0.1783
HINGRL	HINGRL-SDNE	B-dataset	10-fold CV	MCC	57.37
HINGRL	HINGRL-LINE	B-dataset	10-fold CV	F1	78.2
HINGRL	HINGRL-LINE	B-dataset	10-fold CV	MCC	56.13
HINGRL	HINGRL-LINE	B-dataset	10-fold CV	AUPR	71.79
HINGRL	HINGRL-LINE	B-dataset	10-fold CV	AUROC	86.28
HINGRL	HINGRL-GCN	B-dataset	10-fold CV	F1	75.88
HINGRL	HINGRL-GCN	B-dataset	10-fold CV	MCC	50.88
HINGRL	HINGRL-GCN	B-dataset	10-fold CV	AUPR	82.84
HINGRL	HINGRL-SDNE	B-dataset	10-fold CV	AUPR	72.48
HINGRL	HINGRL-SDNE	B-dataset	10-fold CV	AUROC	86.74
HINGRL	HINGRL-GCN	B-dataset	10-fold CV	AUROC	83.52
HINGRL	HINGRL-SDNE	B-dataset	10-fold CV	F1	78.78
HINGRL	HINGRL-Node2vec	B-dataset	10-fold CV	AUROC	88.1
HINGRL	HINGRL-Node2vec	B-dataset	10-fold CV	AUPR	73.65
HINGRL	HINGRL-Node2vec	B-dataset	10-fold CV	MCC	59.55
HINGRL	HINGRL-Node2vec	B-dataset	10-fold CV	F1	79.88
HINGRL	HINGRL-DeepWalk	B-dataset	10-fold CV	AUROC	88.35
HINGRL	HINGRL-DeepWalk	B-dataset	10-fold CV	AUPR	87.68
HINGRL	HINGRL-DeepWalk	B-dataset	10-fold CV	MCC	60.12
HINGRL	HINGRL-DeepWalk	B-dataset	10-fold CV	F1	80.17
HINGRL	LAGCN	F-dataset	10-fold CV	MCC	0.0542
HINGRL	HINGRL	F-dataset	10-fold CV	F1	0.8625
HINGRL	HINGRL	F-dataset	10-fold CV	Recall	0.8402
HINGRL	HINGRL	F-dataset	10-fold CV	Precision	0.8868
HINGRL	deepDR	F-dataset	10-fold CV	F1	0.6762
HINGRL	HINGRL	F-dataset	10-fold CV	AUPR	0.9446
HINGRL	HINGRL	F-dataset	10-fold CV	AUROC	0.9363
HINGRL	LAGCN	F-dataset	10-fold CV	F1	0.0115
HINGRL	LAGCN	F-dataset	10-fold CV	Recall	0.6653
HINGRL	LAGCN	F-dataset	10-fold CV	Precision	0.0058
HINGRL	DTINet	B-dataset	10-fold CV	MCC	0.2994
HINGRL	LAGCN	F-dataset	10-fold CV	AUPR	0.0068
HINGRL	LAGCN	F-dataset	10-fold CV	AUROC	0.8462
HINGRL	DTINet	F-dataset	10-fold CV	F1	0.1545
HINGRL	DTINet	F-dataset	10-fold CV	Recall	0.0841
HINGRL	DTINet	F-dataset	10-fold CV	Precision	1
HINGRL	DTINet	F-dataset	10-fold CV	MCC	0.2081
HINGRL	DTINet	F-dataset	10-fold CV	AUPR	0.8721
HINGRL	DTINet	F-dataset	10-fold CV	AUROC	0.822
HINGRL	HINGRL	F-dataset	10-fold CV	MCC	0.734
HINGRL	HINGRL-A	B-dataset	10-fold CV	AUPR	82.2
HINGRL	HINGRL-A	B-dataset	10-fold CV	AUROC	83.06
HINGRL	DTINet	B-dataset	10-fold CV	Precision	0.971
HINGRL	DTINet	B-dataset	10-fold CV	AUPR	0.8472
HINGRL	DTINet	B-dataset	10-fold CV	AUROC	0.8324
HINGRL	deepDR	B-dataset	10-fold CV	F1	0.3704
HINGRL	deepDR	B-dataset	10-fold CV	Recall	0.2345
HINGRL	deepDR	B-dataset	10-fold CV	Precision	0.8814
HINGRL	deepDR	B-dataset	10-fold CV	MCC	0.2987
HINGRL	deepDR	B-dataset	10-fold CV	AUPR	0.8043
HINGRL	deepDR	B-dataset	10-fold CV	AUROC	0.8205
HINGRL	HINGRL	B-dataset	10-fold CV	MCC	60.12
HINGRL	HINGRL	B-dataset	10-fold CV	AUPR	87.68
HINGRL	HINGRL	B-dataset	10-fold CV	AUROC	88.35
HINGRL	HINGRL-B	B-dataset	10-fold CV	F1	79.49
HINGRL	HINGRL-B	B-dataset	10-fold CV	MCC	58.94
HINGRL	HINGRL-B	B-dataset	10-fold CV	AUROC	87.65
HINGRL	HINGRL-A	B-dataset	10-fold CV	F1	75.44
HINGRL	HINGRL-A	B-dataset	10-fold CV	MCC	50.33
HINGRL	LAGCN	B-dataset	10-fold CV	MCC	0.1917
HMLKGAT	REDDA	B-dataset	10-fold CV	Recall	0.452
HMLKGAT	REDDA	B-dataset	10-fold CV	F1	0.486
HMLKGAT	REDDA	B-dataset	10-fold CV	AUPR	0.5755
HMLKGAT	REDDA	B-dataset	10-fold CV	AUROC	0.8763
HMLKGAT	HMLKGAT	Hetero-A	10-fold CV	Precision	0.8961
HMLKGAT	SCMFDD	B-dataset	10-fold CV	Precision	0.1125
HMLKGAT	SCMFDD	B-dataset	10-fold CV	Recall	0.1352
HMLKGAT	SCMFDD	B-dataset	10-fold CV	F1	0.1826
HMLKGAT	SCMFDD	B-dataset	10-fold CV	AUPR	0.2682
HMLKGAT	SCMFDD	B-dataset	10-fold CV	AUROC	0.8744
HMLKGAT	HINGRL	B-dataset	10-fold CV	Precision	0.7697
HMLKGAT	LAGCN	B-dataset	10-fold CV	AUROC	0.8773
HMLKGAT	LAGCN	B-dataset	10-fold CV	AUPR	0.2309
HMLKGAT	LAGCN	B-dataset	10-fold CV	F1	0.2804
HMLKGAT	LAGCN	B-dataset	10-fold CV	Recall	0.3238
HMLKGAT	LAGCN	B-dataset	10-fold CV	Precision	0.2473
HMLKGAT	HINGRL	B-dataset	10-fold CV	AUROC	0.8846
HMLKGAT	HINGRL	B-dataset	10-fold CV	AUPR	0.8799
HMLKGAT	HINGRL	B-dataset	10-fold CV	F1	0.8099
HMLKGAT	HINGRL	B-dataset	10-fold CV	Recall	0.8546
HMLKGAT	HMLKGAT	Hetero-A	10-fold CV	AUROC	0.9754
HMLKGAT	REDDA	B-dataset	10-fold CV	Precision	0.551
HMLKGAT	BNNR	B-dataset	10-fold CV	AUROC	0.9019
HMLKGAT	BNNR	B-dataset	10-fold CV	AUPR	0.6087
HMLKGAT	BNNR	B-dataset	10-fold CV	F1	0.5103
HMLKGAT	BNNR	B-dataset	10-fold CV	Recall	0.5016
HMLKGAT	BNNR	B-dataset	10-fold CV	Precision	0.5287
HMLKGAT	MKDGRLS	B-dataset	10-fold CV	AUROC	0.9246
HMLKGAT	MKDGRLS	B-dataset	10-fold CV	AUPR	0.7012
HMLKGAT	MKDGRLS	B-dataset	10-fold CV	F1	0.6499
HMLKGAT	MKDGRLS	B-dataset	10-fold CV	Recall	0.7166
HMLKGAT	HMLKGAT	B-dataset	10-fold CV	AUROC	0.9806
HMLKGAT	HMLKGAT	B-dataset	10-fold CV	AUPR	0.8892
HMLKGAT	HMLKGAT	B-dataset	10-fold CV	F1	0.8373
HMLKGAT	HMLKGAT	B-dataset	10-fold CV	Recall	0.8539
HMLKGAT	HMLKGAT	Hetero-A	10-fold CV	Recall	0.9112
HMLKGAT	HMLKGAT	Hetero-A	10-fold CV	F1	0.9036
HMLKGAT	HMLKGAT	Hetero-A	10-fold CV	AUPR	0.9321
HMLKGAT	HMLKGAT	B-dataset	10-fold CV	Precision	0.8213
HMLKGAT	MKDGRLS	B-dataset	10-fold CV	Precision	0.5946
LAGCN	NIMCGCN	SCMFDD	5-fold CV	Specificity	0.9739
LAGCN	SCMFDD	SCMFDD	5-fold CV	Recall	0.343
LAGCN	TL-HGBI	SCMFDD	5-fold CV	AUPR	0.0665
LAGCN	SCMFDD	SCMFDD	5-fold CV	AUROC	0.8727
LAGCN	TL-HGBI	SCMFDD	5-fold CV	AUROC	0.7029
LAGCN	TL-HGBI	SCMFDD	5-fold CV	Recall	0.2545
LAGCN	TL-HGBI	SCMFDD	5-fold CV	Specificity	0.9284
LAGCN	TL-HGBI	SCMFDD	5-fold CV	Accuracy	0.9114
LAGCN	TL-HGBI	SCMFDD	5-fold CV	F1	0.1266
LAGCN	SCMFDD	SCMFDD	5-fold CV	AUPR	0.2659
LAGCN	DeepDR	SCMFDD	5-fold CV	F1	0.1991
LAGCN	NIMCGCN	SCMFDD	5-fold CV	Recall	0.3083
LAGCN	NIMCGCN	SCMFDD	5-fold CV	AUROC	0.8533
LAGCN	NIMCGCN	SCMFDD	5-fold CV	AUPR	0.2002
LAGCN	BNNR	SCMFDD	5-fold CV	F1	0.2894
LAGCN	BNNR	SCMFDD	5-fold CV	Accuracy	0.9578
LAGCN	BNNR	SCMFDD	5-fold CV	Specificity	0.9738
LAGCN	BNNR	SCMFDD	5-fold CV	Recall	0.3403
LAGCN	DRRS	SCMFDD	5-fold CV	Accuracy	0.9324
LAGCN	BNNR	SCMFDD	5-fold CV	AUPR	0.2262
LAGCN	LAGCN	F-dataset	5-fold CV	AUROC	0.8902
LAGCN	LAGCN	F-dataset	5-fold CV	F1	0.163
LAGCN	BNNR	F-dataset	5-fold CV	F1	0.2477
LAGCN	NIMCGCN	F-dataset	5-fold CV	AUPR	0.0899
LAGCN	NIMCGCN	F-dataset	5-fold CV	AUROC	0.8075
LAGCN	NIMCGCN	F-dataset	5-fold CV	Recall	0.2225
LAGCN	NIMCGCN	F-dataset	5-fold CV	Specificity	0.9859
LAGCN	NIMCGCN	F-dataset	5-fold CV	Accuracy	0.9798
LAGCN	NIMCGCN	F-dataset	5-fold CV	F1	0.1525
LAGCN	LAGCN	F-dataset	5-fold CV	Recall	0.5825
LAGCN	LAGCN	F-dataset	5-fold CV	Specificity	0.9549
LAGCN	LAGCN	F-dataset	5-fold CV	Accuracy	0.952
LAGCN	BNNR	F-dataset	5-fold CV	Specificity	0.9918
LAGCN	BNNR	F-dataset	5-fold CV	Accuracy	0.9861
LAGCN	LAGCN	F-dataset	5-fold CV	AUPR	0.3431
LAGCN	DRRS	SCMFDD	5-fold CV	Specificity	0.9468
LAGCN	DRRS	SCMFDD	5-fold CV	Recall	0.3276
LAGCN	DRRS	SCMFDD	5-fold CV	AUROC	0.8429
LAGCN	DRRS	SCMFDD	5-fold CV	AUPR	0.1321
LAGCN	SCMFDD	SCMFDD	5-fold CV	F1	0.3143
LAGCN	SCMFDD	SCMFDD	5-fold CV	Accuracy	0.9623
LAGCN	SCMFDD	SCMFDD	5-fold CV	Specificity	0.9783
LAGCN	SCMFDD	F-dataset	5-fold CV	Accuracy	0.9815
LAGCN	BNNR	F-dataset	5-fold CV	Recall	0.2859
LAGCN	DeepDR	F-dataset	5-fold CV	AUPR	0.1011
LAGCN	NIMCGCN	SCMFDD	5-fold CV	F1	0.2661
LAGCN	LAGCN	SCMFDD	5-fold CV	AUPR	0.3168
LAGCN	LAGCN	SCMFDD	5-fold CV	AUROC	0.875
LAGCN	LAGCN	SCMFDD	5-fold CV	Recall	0.36
LAGCN	LAGCN	SCMFDD	5-fold CV	Specificity	0.976
LAGCN	LAGCN	SCMFDD	5-fold CV	Accuracy	0.9605
LAGCN	LAGCN	SCMFDD	5-fold CV	F1	0.315
LAGCN	TL-HGBI	F-dataset	5-fold CV	AUPR	0.0388
LAGCN	DeepDR	SCMFDD	5-fold CV	Specificity	0.9567
LAGCN	TL-HGBI	F-dataset	5-fold CV	Recall	0.1151
LAGCN	TL-HGBI	F-dataset	5-fold CV	Specificity	0.983
LAGCN	TL-HGBI	F-dataset	5-fold CV	Accuracy	0.9761
LAGCN	TL-HGBI	F-dataset	5-fold CV	F1	0.072
LAGCN	SCMFDD	F-dataset	5-fold CV	AUPR	0.1383
LAGCN	SCMFDD	F-dataset	5-fold CV	AUROC	0.8754
LAGCN	SCMFDD	F-dataset	5-fold CV	Recall	0.2774
LAGCN	SCMFDD	F-dataset	5-fold CV	Specificity	0.9871
LAGCN	TL-HGBI	F-dataset	5-fold CV	AUROC	0.7401
LAGCN	DeepDR	SCMFDD	5-fold CV	Accuracy	0.94
LAGCN	BNNR	F-dataset	5-fold CV	AUPR	0.1832
LAGCN	DeepDR	SCMFDD	5-fold CV	Recall	0.2959
LAGCN	DeepDR	SCMFDD	5-fold CV	AUROC	0.8211
LAGCN	DeepDR	SCMFDD	5-fold CV	AUPR	0.1353
LAGCN	DRRS	SCMFDD	5-fold CV	F1	0.2178
LAGCN	BNNR	SCMFDD	5-fold CV	AUROC	0.8567
LAGCN	SCMFDD	F-dataset	5-fold CV	F1	0.1934
LAGCN	DRRS	F-dataset	5-fold CV	AUPR	0.1494
LAGCN	DRRS	F-dataset	5-fold CV	AUROC	0.8873
LAGCN	DRRS	F-dataset	5-fold CV	Recall	0.2726
LAGCN	DRRS	F-dataset	5-fold CV	Specificity	0.9907
LAGCN	DRRS	F-dataset	5-fold CV	Accuracy	0.9849
LAGCN	DRRS	F-dataset	5-fold CV	F1	0.2249
LAGCN	NIMCGCN	SCMFDD	5-fold CV	Accuracy	0.9572
LAGCN	DeepDR	F-dataset	5-fold CV	AUROC	0.8572
LAGCN	DeepDR	F-dataset	5-fold CV	Recall	0.2327
LAGCN	DeepDR	F-dataset	5-fold CV	Specificity	0.9866
LAGCN	DeepDR	F-dataset	5-fold CV	Accuracy	0.9806
LAGCN	DeepDR	F-dataset	5-fold CV	F1	0.161
LAGCN	BNNR	F-dataset	5-fold CV	AUROC	0.8794
LRSSL	LRSSL	All Drugs	10-fold CV	Precision	0.3607
LRSSL	TL-HGBI	All Drugs	10-fold CV	AUROC	0.9011
LRSSL	LRSSL	All Drugs	5-fold CV	Precision	0.3592
LRSSL	LRSSL	All Drugs	5-fold CV	AUROC	0.9074
LRSSL	TL-HGBI	All Drugs	5-fold CV	Precision	0.2175
LRSSL	TL-HGBI	All Drugs	5-fold CV	AUROC	0.8111
LRSSL	L1LOG	All Drugs	5-fold CV	Precision	0.2611
LRSSL	L1SVM	All Drugs	5-fold CV	Precision	0.1747
LRSSL	LRSSL	All Drugs	10-fold CV	AUROC	0.9178
LRSSL	TL-HGBI	All Drugs	10-fold CV	Precision	0.3517
LRSSL	L1SVM	All Drugs	5-fold CV	AUROC	0.8226
LRSSL	L1LOG	All Drugs	5-fold CV	AUROC	0.8493
MKDGRLS	SCMFDD	LRSSL	10-fold CV (Drug)	AUROC	0.724
MKDGRLS	MKDGRLS	C-Dataset	10-fold CV	Recall	0.5261
MKDGRLS	SCMFDD	LRSSL	10-fold CV (Drug)	AUPR	0.032
MKDGRLS	DisDrugPred	LRSSL	10-fold CV (Drug)	AUROC	0.872
MKDGRLS	DisDrugPred	LRSSL	10-fold CV (Drug)	AUPR	0.278
MKDGRLS	MKDGRLS	C-Dataset	10-fold CV	Specificity	0.9979
MKDGRLS	STATIS-UMKL+DLapRLS	C-Dataset	10-fold CV	AUPR	0.5342
MKDGRLS	STATIS-UMKL+DLapRLS	C-Dataset	10-fold CV	AUROC	0.9276
MKDGRLS	mean-weighted+DLapRLS	C-Dataset	10-fold CV	AUPR	0.6336
MKDGRLS	DRIMC	LRSSL	10-fold CV	AUROC	0.954
MKDGRLS	MBiRW	F-Dataset	10-fold CV (Drug)	AUPR	0.156
MKDGRLS	SCMFDD	F-Dataset	10-fold CV (Drug)	AUPR	0.048
MKDGRLS	DisDrugPred	F-Dataset	10-fold CV (Drug)	AUROC	0.835
MKDGRLS	SCMFDD	C-Dataset	10-fold CV (Drug)	AUPR	0.044
MKDGRLS	DisDrugPred	F-Dataset	10-fold CV (Drug)	AUPR	0.243
MKDGRLS	MKDGRLS	C-Dataset	10-fold CV	AUROC	0.953
MKDGRLS	MKDGRLS	C-Dataset	10-fold CV	AUPR	0.6302
MKDGRLS	MKDGRLS	C-Dataset	10-fold CV	F1	0.6014
MKDGRLS	MKDGRLS	C-Dataset	10-fold CV	Accuracy	0.9935
MKDGRLS	DRIMC	LRSSL	10-fold CV (Drug)	AUROC	0.908
MKDGRLS	DRRS	LRSSL	10-fold CV	AUPR	0.051
MKDGRLS	MBiRW	LRSSL	10-fold CV	AUROC	0.92
MKDGRLS	MBiRW	LRSSL	10-fold CV	AUPR	0.067
MKDGRLS	SCMFDD	LRSSL	10-fold CV	AUROC	0.761
MKDGRLS	SCMFDD	LRSSL	10-fold CV	AUPR	0.004
MKDGRLS	DisDrugPred	LRSSL	10-fold CV	AUROC	0.921
MKDGRLS	DisDrugPred	LRSSL	10-fold CV	AUPR	0.069
MKDGRLS	MKDGRLS	LRSSL	10-fold CV (Drug)	AUROC	0.836
MKDGRLS	MKDGRLS	LRSSL	10-fold CV (Drug)	AUPR	0.231
MKDGRLS	MBiRW	LRSSL	10-fold CV (Drug)	AUPR	0.167
MKDGRLS	SCMFDD	F-Dataset	10-fold CV (Drug)	AUROC	0.733
MKDGRLS	NRLMF	LRSSL	10-fold CV (Drug)	AUROC	0.872
MKDGRLS	NRLMF	LRSSL	10-fold CV (Drug)	AUPR	0.326
MKDGRLS	KBMF	LRSSL	10-fold CV (Drug)	AUROC	0.648
MKDGRLS	KBMF	LRSSL	10-fold CV (Drug)	AUPR	0.13
MKDGRLS	DRRS	LRSSL	10-fold CV (Drug)	AUROC	0.794
MKDGRLS	DRRS	LRSSL	10-fold CV (Drug)	AUPR	0.073
MKDGRLS	MBiRW	LRSSL	10-fold CV (Drug)	AUROC	0.816
MKDGRLS	SCMFDD	C-Dataset	10-fold CV	AUROC	0.711
MKDGRLS	KBMF	C-Dataset	10-fold CV (Drug)	AUROC	0.754
MKDGRLS	NRLMF	C-Dataset	10-fold CV (Drug)	AUPR	0.315
MKDGRLS	NRLMF	C-Dataset	10-fold CV (Drug)	AUROC	0.85
MKDGRLS	DRIMC	C-Dataset	10-fold CV (Drug)	AUPR	0.301
MKDGRLS	DRIMC	C-Dataset	10-fold CV (Drug)	AUROC	0.878
MKDGRLS	MKDGRLS	C-Dataset	10-fold CV (Drug)	AUPR	0.361
MKDGRLS	MKDGRLS	C-Dataset	10-fold CV (Drug)	AUROC	0.886
MKDGRLS	DisDrugPred	C-Dataset	10-fold CV	AUROC	0.908
MKDGRLS	SCMFDD	C-Dataset	10-fold CV	AUPR	0.004
MKDGRLS	KBMF	C-Dataset	10-fold CV (Drug)	AUPR	0.134
MKDGRLS	MBiRW	C-Dataset	10-fold CV	AUPR	0.199
MKDGRLS	MBiRW	C-Dataset	10-fold CV	AUROC	0.932
MKDGRLS	DRRS	C-Dataset	10-fold CV	AUPR	0.216
MKDGRLS	DRRS	C-Dataset	10-fold CV	AUROC	0.948
MKDGRLS	KBMF	C-Dataset	10-fold CV	AUPR	0.219
MKDGRLS	KBMF	C-Dataset	10-fold CV	AUROC	0.86
MKDGRLS	NRLMF	C-Dataset	10-fold CV	AUPR	0.289
MKDGRLS	NRLMF	C-Dataset	10-fold CV	AUROC	0.947
MKDGRLS	DRIMC	C-Dataset	10-fold CV	AUPR	0.377
MKDGRLS	MKDGRLS(绾?0)	C-Dataset	10-fold CV	AUROC	0.9524
MKDGRLS	MKDGRLS	C-Dataset	10-fold CV	Precision	0.7018
MKDGRLS	MKDGRLS-A	C-Dataset	10-fold CV	AUROC	0.9513
MKDGRLS	MKDGRLS-A	C-Dataset	10-fold CV	AUPR	0.6437
MKDGRLS	mean-weighted+DLapRLS	C-Dataset	10-fold CV	AUROC	0.9499
MKDGRLS	CKA-MKL+DLapRLS	C-Dataset	10-fold CV	AUPR	0.6446
MKDGRLS	CKA-MKL+DLapRLS	C-Dataset	10-fold CV	AUROC	0.952
MKDGRLS	MKDGRLS(灏?0)	C-Dataset	10-fold CV	AUPR	0.0144
MKDGRLS	MKDGRLS(灏?0)	C-Dataset	10-fold CV	AUROC	0.5037
MKDGRLS	MKDGRLS(绾?0)	C-Dataset	10-fold CV	AUPR	0.6442
MKDGRLS	DRIMC	C-Dataset	10-fold CV	AUROC	0.968
MKDGRLS	MKDGRLS(浣峝=浣峴=0)	C-Dataset	10-fold CV	AUPR	0.6452
MKDGRLS	MKDGRLS(浣峝=浣峴=0)	C-Dataset	10-fold CV	AUROC	0.9522
MKDGRLS	DisDrugPred	C-Dataset	10-fold CV	AUPR	0.067
MKDGRLS	SCMFDD	C-Dataset	10-fold CV (Drug)	AUROC	0.749
MKDGRLS	MBiRW	C-Dataset	10-fold CV (Drug)	AUPR	0.149
MKDGRLS	MBiRW	C-Dataset	10-fold CV (Drug)	AUROC	0.813
MKDGRLS	DRRS	C-Dataset	10-fold CV (Drug)	AUPR	0.113
MKDGRLS	DRRS	C-Dataset	10-fold CV (Drug)	AUROC	0.783
MKDGRLS	DRIMC	F-Dataset	10-fold CV (Drug)	AUPR	0.278
MKDGRLS	KBMF	LRSSL	10-fold CV	AUROC	0.759
MKDGRLS	MKDGRLS	F-Dataset	10-fold CV	Precision	0.5532
MKDGRLS	MBiRW	F-Dataset	10-fold CV (Drug)	AUROC	0.798
MKDGRLS	DRRS	F-Dataset	10-fold CV (Drug)	AUPR	0.114
MKDGRLS	DRRS	F-Dataset	10-fold CV (Drug)	AUROC	0.765
MKDGRLS	KBMF	F-Dataset	10-fold CV (Drug)	AUPR	0.136
MKDGRLS	KBMF	F-Dataset	10-fold CV (Drug)	AUROC	0.795
MKDGRLS	NRLMF	F-Dataset	10-fold CV (Drug)	AUPR	0.294
MKDGRLS	NRLMF	F-Dataset	10-fold CV (Drug)	AUROC	0.845
MKDGRLS	DisDrugPred	F-Dataset	10-fold CV	AUROC	0.89
MKDGRLS	DRIMC	F-Dataset	10-fold CV (Drug)	AUROC	0.873
MKDGRLS	MKDGRLS	F-Dataset	10-fold CV (Drug)	AUPR	0.34
MKDGRLS	MKDGRLS	F-Dataset	10-fold CV (Drug)	AUROC	0.893
MKDGRLS	DisDrugPred	F-Dataset	10-fold CV	AUPR	0.07
MKDGRLS	mean-weighted+DLapRLS	F-Dataset	10-fold CV	AUPR	0.5446
MKDGRLS	SCMFDD	F-Dataset	10-fold CV	AUPR	0.004
MKDGRLS	SCMFDD	F-Dataset	10-fold CV	AUROC	0.712
MKDGRLS	MBiRW	F-Dataset	10-fold CV	AUPR	0.129
MKDGRLS	MBiRW	F-Dataset	10-fold CV	AUROC	0.911
MKDGRLS	MKDGRLS	F-Dataset	10-fold CV	Accuracy	0.9906
MKDGRLS	DRRS	LRSSL	10-fold CV	AUROC	0.899
MKDGRLS	CKA-MKL+DLapRLS	F-Dataset	10-fold CV	AUROC	0.9397
MKDGRLS	MKDGRLS(绾?0)	F-Dataset	10-fold CV	AUPR	0.5438
MKDGRLS	MKDGRLS(灏?0)	F-Dataset	10-fold CV	AUROC	0.9372
MKDGRLS	MKDGRLS(灏?0)	F-Dataset	10-fold CV	AUPR	0.5458
MKDGRLS	MKDGRLS	F-Dataset	10-fold CV	F1	0.5327
MKDGRLS	CKA-MKL+DLapRLS	F-Dataset	10-fold CV	AUPR	0.5414
MKDGRLS	mean-weighted+DLapRLS	F-Dataset	10-fold CV	AUROC	0.9352
MKDGRLS	MKDGRLS	F-Dataset	10-fold CV	Recall	0.5137
MKDGRLS	KBMF	LRSSL	10-fold CV	AUPR	0.06
MKDGRLS	KBMF	F-Dataset	10-fold CV	AUROC	0.862
MKDGRLS	MKDGRLS	F-Dataset	10-fold CV	AUPR	0.5453
MKDGRLS	MKDGRLS	F-Dataset	10-fold CV	AUROC	0.9406
MKDGRLS	MKDGRLS(绾?0)	F-Dataset	10-fold CV	AUROC	0.9371
MKDGRLS	MKDGRLS(浣峝=浣峴=0)	F-Dataset	10-fold CV	AUPR	0.3908
MKDGRLS	MKDGRLS(浣峝=浣峴=0)	F-Dataset	10-fold CV	AUROC	0.8545
MKDGRLS	MKDGRLS-A	F-Dataset	10-fold CV	AUPR	0.5183
MKDGRLS	MKDGRLS-A	F-Dataset	10-fold CV	AUROC	0.931
MKDGRLS	MKDGRLS	LRSSL	10-fold CV	Accuracy	0.9939
MKDGRLS	MKDGRLS(绾?0)	LRSSL	10-fold CV	AUPR	0.3449
MKDGRLS	MKDGRLS(绾?0)	LRSSL	10-fold CV	AUROC	0.9176
MKDGRLS	MKDGRLS	F-Dataset	10-fold CV	Specificity	0.9956
MKDGRLS	MKDGRLS(浣峝=浣峴=0)	LRSSL	10-fold CV	AUROC	0.9178
MKDGRLS	MKDGRLS-A	LRSSL	10-fold CV	AUPR	0.3429
MKDGRLS	MKDGRLS-A	LRSSL	10-fold CV	AUROC	0.9163
MKDGRLS	MKDGRLS	LRSSL	10-fold CV	Precision	0.4752
MKDGRLS	MKDGRLS	LRSSL	10-fold CV	Specificity	0.9979
MKDGRLS	MKDGRLS	LRSSL	10-fold CV	Recall	0.3238
MKDGRLS	DRRS	F-Dataset	10-fold CV	AUROC	0.929
MKDGRLS	MKDGRLS	LRSSL	10-fold CV	F1	0.3852
MKDGRLS	MKDGRLS	LRSSL	10-fold CV	AUPR	0.3452
MKDGRLS	MKDGRLS	LRSSL	10-fold CV	AUROC	0.9179
MKDGRLS	DisDrugPred	C-Dataset	10-fold CV (Drug)	AUPR	0.234
MKDGRLS	DisDrugPred	C-Dataset	10-fold CV (Drug)	AUROC	0.846
MKDGRLS	DRIMC	LRSSL	10-fold CV (Drug)	AUPR	0.336
MKDGRLS	NRLMF	LRSSL	10-fold CV	AUPR	0.163
MKDGRLS	DRRS	F-Dataset	10-fold CV	AUPR	0.14
MKDGRLS	MKDGRLS(灏?0)	LRSSL	10-fold CV	AUPR	0.0312
MKDGRLS	KBMF	F-Dataset	10-fold CV	AUPR	0.164
MKDGRLS	NRLMF	F-Dataset	10-fold CV	AUPR	0.226
MKDGRLS	NRLMF	F-Dataset	10-fold CV	AUROC	0.935
MKDGRLS	DRIMC	F-Dataset	10-fold CV	AUPR	0.299
MKDGRLS	DRIMC	F-Dataset	10-fold CV	AUROC	0.956
MKDGRLS	STATIS-UMKL+DLapRLS	F-Dataset	10-fold CV	AUPR	0.3822
MKDGRLS	STATIS-UMKL+DLapRLS	F-Dataset	10-fold CV	AUROC	0.8996
MKDGRLS	MKDGRLS(浣峝=浣峴=0)	LRSSL	10-fold CV	AUPR	0.3449
MKDGRLS	NRLMF	LRSSL	10-fold CV	AUROC	0.913
MKDGRLS	DRIMC	LRSSL	10-fold CV	AUPR	0.161
MKDGRLS	STATIS-UMKL+DLapRLS	LRSSL	10-fold CV	AUPR	0.3216
MKDGRLS	STATIS-UMKL+DLapRLS	LRSSL	10-fold CV	AUROC	0.9062
MKDGRLS	mean-weighted+DLapRLS	LRSSL	10-fold CV	AUPR	0.3432
MKDGRLS	mean-weighted+DLapRLS	LRSSL	10-fold CV	AUROC	0.9168
MKDGRLS	CKA-MKL+DLapRLS	LRSSL	10-fold CV	AUPR	0.34
MKDGRLS	CKA-MKL+DLapRLS	LRSSL	10-fold CV	AUROC	0.9157
MKDGRLS	MKDGRLS(灏?0)	LRSSL	10-fold CV	AUROC	0.5602
MTRD	HGBI	LRSSL	5-fold CV	AUPR	0.264
MTRD	HGBI	LRSSL	5-fold CV	AUROC	0.765
MTRD	MBiRW	LRSSL	5-fold CV	AUPR	0.27
MTRD	LRSSL	LRSSL	5-fold CV	AUPR	0.285
MTRD	LRSSL	LRSSL	5-fold CV	AUROC	0.852
MTRD	SCMFDD	LRSSL	5-fold CV	AUPR	0.267
MTRD	SCMFDD	LRSSL	5-fold CV	AUROC	0.778
MTRD	CBPred	LRSSL	5-fold CV	AUROC	0.926
MTRD	GFPred	LRSSL	5-fold CV	AUPR	0.319
MTRD	GFPred	LRSSL	5-fold CV	AUROC	0.945
MTRD	MTRD	LRSSL	5-fold CV	AUPR	0.355
MTRD	MTRD	LRSSL	5-fold CV	AUROC	0.973
MTRD	MBiRW	LRSSL	5-fold CV	AUROC	0.849
MTRD	CBPred	LRSSL	5-fold CV	AUPR	0.28
REDDA	LAGCN	K-Dataset	10-fold CV	Precision	0.163
REDDA	SCMFDD	K-Dataset	10-fold CV	F1	0.094
REDDA	MBiRW	K-Dataset	10-fold CV	Recall	0.218
REDDA	MBiRW	K-Dataset	10-fold CV	Accuracy	0.922
REDDA	MBiRW	K-Dataset	10-fold CV	F1	0.036
REDDA	MBiRW	K-Dataset	10-fold CV	AUPR	0.017
REDDA	MBiRW	K-Dataset	10-fold CV	AUROC	0.678
REDDA	SCMFDD	K-Dataset	10-fold CV	Precision	0.072
REDDA	SCMFDD	K-Dataset	10-fold CV	Specificity	0.993
REDDA	SCMFDD	K-Dataset	10-fold CV	Recall	0.136
REDDA	SCMFDD	K-Dataset	10-fold CV	Accuracy	0.989
REDDA	MBiRW	K-Dataset	10-fold CV	Specificity	0.02
REDDA	MBiRW	K-Dataset	10-fold CV	Precision	0.927
REDDA	DDA-SKF	K-Dataset	10-fold CV	AUROC	0.806
REDDA	DDA-SKF	K-Dataset	10-fold CV	AUPR	0.121
REDDA	DDA-SKF	K-Dataset	10-fold CV	F1	0.165
REDDA	DDA-SKF	K-Dataset	10-fold CV	Accuracy	0.985
REDDA	DDA-SKF	K-Dataset	10-fold CV	Recall	0.226
REDDA	DDA-SKF	K-Dataset	10-fold CV	Specificity	0.99
REDDA	DDA-SKF	K-Dataset	10-fold CV	Precision	0.13
REDDA	NIMGCN	K-Dataset	10-fold CV	AUROC	0.668
REDDA	NIMGCN	K-Dataset	10-fold CV	AUPR	0.181
REDDA	NIMGCN	K-Dataset	10-fold CV	F1	0.26
REDDA	NIMGCN	K-Dataset	10-fold CV	Accuracy	0.993
REDDA	HINGRL-DeepWalk-RF	K-Dataset	10-fold CV	Accuracy	0.992
REDDA	REDDA	B-dataset	10-fold CV	Specificity	0.925
REDDA	HINGRL-DeepWalk-RF	K-Dataset	10-fold CV	AUROC	0.918
REDDA	HINGRL-Node2Vec-RF	K-Dataset	10-fold CV	Precision	0.36
REDDA	HINGRL-Node2Vec-RF	K-Dataset	10-fold CV	Specificity	0.997
REDDA	HINGRL-Node2Vec-RF	K-Dataset	10-fold CV	Recall	0.242
REDDA	HINGRL-Node2Vec-RF	K-Dataset	10-fold CV	Accuracy	0.992
REDDA	HINGRL-Node2Vec-RF	K-Dataset	10-fold CV	F1	0.289
REDDA	HINGRL-Node2Vec-RF	K-Dataset	10-fold CV	AUPR	0.241
REDDA	HINGRL-Node2Vec-RF	K-Dataset	10-fold CV	AUROC	0.915
REDDA	NIMGCN	K-Dataset	10-fold CV	Precision	0.388
REDDA	HINGRL-DeepWalk-RF	K-Dataset	10-fold CV	F1	0.283
REDDA	HINGRL-DeepWalk-RF	K-Dataset	10-fold CV	AUPR	0.241
REDDA	DRWBNCF	K-Dataset	10-fold CV	AUROC	0.79
REDDA	HINGRL-DeepWalk-RF	K-Dataset	10-fold CV	Recall	0.248
REDDA	HINGRL-DeepWalk-RF	K-Dataset	10-fold CV	Specificity	0.997
REDDA	HINGRL-DeepWalk-RF	K-Dataset	10-fold CV	Precision	0.341
REDDA	LAGCN	K-Dataset	10-fold CV	AUROC	0.809
REDDA	LAGCN	K-Dataset	10-fold CV	AUPR	0.247
REDDA	LAGCN	K-Dataset	10-fold CV	F1	0.223
REDDA	LAGCN	K-Dataset	10-fold CV	Accuracy	0.983
REDDA	LAGCN	K-Dataset	10-fold CV	Recall	0.356
REDDA	LAGCN	K-Dataset	10-fold CV	Specificity	0.988
REDDA	NIMGCN	K-Dataset	10-fold CV	Recall	0.197
REDDA	NIMGCN	K-Dataset	10-fold CV	Specificity	0.998
REDDA	NIMGCN	B-dataset	10-fold CV	F1	0.295
REDDA	DRWBNCF	K-Dataset	10-fold CV	Accuracy	0.994
REDDA	DRWBNCF	K-Dataset	10-fold CV	Recall	0.347
REDDA	DRWBNCF	K-Dataset	10-fold CV	Specificity	0.998
REDDA	REDDA	K-Dataset	10-fold CV	AUROC	0.922
REDDA	REDDA	K-Dataset	10-fold CV	AUPR	0.444
REDDA	REDDA	K-Dataset	10-fold CV	F1	0.495
REDDA	REDDA	K-Dataset	10-fold CV	Accuracy	0.994
REDDA	REDDA	K-Dataset	10-fold CV	Recall	0.451
REDDA	REDDA	K-Dataset	10-fold CV	Specificity	0.998
REDDA	HINGRL-DeepWalk-RF	B-dataset	10-fold CV	Specificity	0.883
REDDA	NIMGCN	B-dataset	10-fold CV	AUROC	0.675
REDDA	NIMGCN	B-dataset	10-fold CV	AUPR	0.238
REDDA	LAGCN	B-dataset	10-fold CV	AUROC	0.848
REDDA	NIMGCN	B-dataset	10-fold CV	Accuracy	0.764
REDDA	NIMGCN	B-dataset	10-fold CV	Recall	0.43
REDDA	NIMGCN	B-dataset	10-fold CV	Specificity	0.807
REDDA	NIMGCN	B-dataset	10-fold CV	Precision	0.224
REDDA	HINGRL-DeepWalk-RF	B-dataset	10-fold CV	AUROC	0.809
REDDA	HINGRL-DeepWalk-RF	B-dataset	10-fold CV	AUPR	0.401
REDDA	HINGRL-DeepWalk-RF	B-dataset	10-fold CV	F1	0.439
REDDA	HINGRL-DeepWalk-RF	B-dataset	10-fold CV	Accuracy	0.843
REDDA	HINGRL-DeepWalk-RF	B-dataset	10-fold CV	Recall	0.529
REDDA	REDDA	K-Dataset	10-fold CV	Precision	0.552
REDDA	DRWBNCF	K-Dataset	10-fold CV	Precision	0.524
REDDA	DRWBNCF	K-Dataset	10-fold CV	AUPR	0.352
REDDA	DRWBNCF	K-Dataset	10-fold CV	F1	0.416
REDDA	LAGCN	B-dataset	10-fold CV	AUPR	0.521
REDDA	LAGCN	B-dataset	10-fold CV	F1	0.506
REDDA	LAGCN	B-dataset	10-fold CV	Accuracy	0.874
REDDA	LAGCN	B-dataset	10-fold CV	Recall	0.564
REDDA	LAGCN	B-dataset	10-fold CV	Specificity	0.914
REDDA	LAGCN	B-dataset	10-fold CV	Precision	0.459
REDDA	DRWBNCF	B-dataset	10-fold CV	AUROC	0.848
REDDA	DRWBNCF	B-dataset	10-fold CV	AUPR	0.477
REDDA	DRWBNCF	B-dataset	10-fold CV	F1	0.49
REDDA	SCMFDD	K-Dataset	10-fold CV	AUPR	0.045
REDDA	DRWBNCF	B-dataset	10-fold CV	Recall	0.555
REDDA	DRWBNCF	B-dataset	10-fold CV	Precision	0.44
REDDA	DRWBNCF	B-dataset	10-fold CV	Specificity	0.908
REDDA	DRWBNCF	B-dataset	10-fold CV	Accuracy	0.868
REDDA	SCMFDD	K-Dataset	10-fold CV	AUROC	0.783
REDDA	REDDA	B-dataset	10-fold CV	Precision	0.496
REDDA	HINGRL-DeepWalk-RF	B-dataset	10-fold CV	Precision	0.379
REDDA	REDDA	B-dataset	10-fold CV	Recall	0.565
REDDA	REDDA	B-dataset	10-fold CV	Accuracy	0.884
REDDA	REDDA	B-dataset	10-fold CV	F1	0.528
REDDA	REDDA	B-dataset	10-fold CV	AUPR	0.548
REDDA	REDDA	B-dataset	10-fold CV	AUROC	0.869
SCMFDD	SCMFDD-SE-Phen	F-Dataset	5-fold CV	AUROC	0.9109
SCMFDD	SCMFDD-Che-GS	F-Dataset	5-fold CV	F1	0.3753
SCMFDD	SCMFDD-Che-GS	F-Dataset	5-fold CV	Accuracy	0.9974
SCMFDD	SCMFDD-Che-GS	F-Dataset	5-fold CV	Specificity	0.9988
SCMFDD	SCMFDD-Che-GS	F-Dataset	5-fold CV	Sensitivity	0.3663
SCMFDD	SCMFDD-Che-GS	F-Dataset	5-fold CV	AUROC	0.9005
SCMFDD	SCMFDD-Che-GS	F-Dataset	5-fold CV	AUPR	0.3141
SCMFDD	PREDICT	F-Dataset	5-fold CV	F1	0.1437
SCMFDD	PREDICT	F-Dataset	5-fold CV	Accuracy	0.9915
SCMFDD	PREDICT	F-Dataset	5-fold CV	Specificity	0.9929
SCMFDD	PREDICT	F-Dataset	5-fold CV	Sensitivity	0.3414
SCMFDD	PREDICT	F-Dataset	5-fold CV	AUROC	0.902
SCMFDD	SCMFDD-Che-Phen	F-Dataset	5-fold CV	AUROC	0.9038
SCMFDD	SCMFDD-Che-Phen	F-Dataset	5-fold CV	Sensitivity	0.3678
SCMFDD	SCMFDD-Che-Phen	F-Dataset	5-fold CV	Specificity	0.9988
SCMFDD	SCMFDD-Che-Phen	F-Dataset	5-fold CV	Accuracy	0.9974
SCMFDD	SCMFDD-Che-Phen	F-Dataset	5-fold CV	AUPR	0.3153
SCMFDD	SCMFDD-Che-Phen	F-Dataset	5-fold CV	F1	0.3769
SCMFDD	SCMFDD-SE-GS	F-Dataset	5-fold CV	AUPR	0.3157
SCMFDD	SCMFDD-SE-GS	F-Dataset	5-fold CV	AUROC	0.9082
SCMFDD	SCMFDD-SE-GS	F-Dataset	5-fold CV	Sensitivity	0.3663
SCMFDD	SCMFDD-SE-GS	F-Dataset	5-fold CV	Specificity	0.9988
SCMFDD	SCMFDD-SE-GS	F-Dataset	5-fold CV	Accuracy	0.9974
SCMFDD	SCMFDD-SE-GS	F-Dataset	5-fold CV	F1	0.3753
SCMFDD	SCMFDD-SE-Phen	F-Dataset	5-fold CV	AUPR	0.3176
SCMFDD	SCMFDD-GP-Phen	F-Dataset	5-fold CV	Sensitivity	0.3714
SCMFDD	SCMFDD-GP-GS	F-Dataset	5-fold CV	Accuracy	0.9975
SCMFDD	SCMFDD-SE-Phen	F-Dataset	5-fold CV	Sensitivity	0.3678
SCMFDD	SCMFDD-SE-Phen	F-Dataset	5-fold CV	Specificity	0.9988
SCMFDD	SCMFDD-SE-Phen	F-Dataset	5-fold CV	Accuracy	0.9974
SCMFDD	SCMFDD-SE-Phen	F-Dataset	5-fold CV	F1	0.3769
SCMFDD	SCMFDD-GP-GS	F-Dataset	5-fold CV	AUPR	0.321
SCMFDD	SCMFDD-GP-GS	F-Dataset	5-fold CV	AUROC	0.9129
SCMFDD	SCMFDD-GP-GS	F-Dataset	5-fold CV	Sensitivity	0.372
SCMFDD	SCMFDD-GP-GS	F-Dataset	5-fold CV	Specificity	0.9988
SCMFDD	SCMFDD-GP-GS	F-Dataset	5-fold CV	F1	0.3811
SCMFDD	SCMFDD-GP-Phen	F-Dataset	5-fold CV	AUPR	0.3224
SCMFDD	SCMFDD-GO-Phen	F-Dataset	5-fold CV	Sensitivity	0.3678
SCMFDD	PREDICT	F-Dataset	5-fold CV	AUPR	0.1507
SCMFDD	SCMFDD-GP-Phen	F-Dataset	5-fold CV	Specificity	0.9988
SCMFDD	SCMFDD-GP-Phen	F-Dataset	5-fold CV	Accuracy	0.9975
SCMFDD	SCMFDD-GP-Phen	F-Dataset	5-fold CV	F1	0.3806
SCMFDD	SCMFDD-GO-GS	F-Dataset	5-fold CV	AUPR	0.3147
SCMFDD	SCMFDD-GO-GS	F-Dataset	5-fold CV	AUROC	0.9035
SCMFDD	SCMFDD-GO-GS	F-Dataset	5-fold CV	Sensitivity	0.3678
SCMFDD	SCMFDD-GO-GS	F-Dataset	5-fold CV	Specificity	0.9988
SCMFDD	SCMFDD-GO-GS	F-Dataset	5-fold CV	Accuracy	0.9974
SCMFDD	SCMFDD-GO-GS	F-Dataset	5-fold CV	F1	0.3769
SCMFDD	SCMFDD-GO-Phen	F-Dataset	5-fold CV	AUPR	0.3159
SCMFDD	SCMFDD-GO-Phen	F-Dataset	5-fold CV	AUROC	0.9065
SCMFDD	SCMFDD-GP-Phen	F-Dataset	5-fold CV	AUROC	0.9157
SCMFDD	SCMFDD	TL-HGBI	5-fold CV	Specificity	0.999
SCMFDD	SCMFDD-GO-Phen	F-Dataset	5-fold CV	Accuracy	0.9974
SCMFDD	SCMFDD-GO-Phen	F-Dataset	5-fold CV	F1	0.3769
SCMFDD	SCMFDD-GW-GS	F-Dataset	5-fold CV	AUPR	0.3249
SCMFDD	SCMFDD-GW-GS	F-Dataset	5-fold CV	AUROC	0.9173
SCMFDD	SCMFDD-GW-GS	F-Dataset	5-fold CV	Sensitivity	0.3389
SCMFDD	SCMFDD-GW-GS	F-Dataset	5-fold CV	Specificity	0.9991
SCMFDD	SCMFDD-GW-GS	F-Dataset	5-fold CV	Accuracy	0.9977
SCMFDD	SCMFDD-GW-GS	F-Dataset	5-fold CV	F1	0.3843
SCMFDD	SCMFDD-GW-Phen	F-Dataset	5-fold CV	AUPR	0.3284
SCMFDD	SCMFDD-GW-Phen	F-Dataset	5-fold CV	AUROC	0.9203
SCMFDD	SCMFDD-GW-Phen	F-Dataset	5-fold CV	Sensitivity	0.3776
SCMFDD	SCMFDD-GW-Phen	F-Dataset	5-fold CV	Specificity	0.9988
SCMFDD	LRSSL	LRSSL	5-fold CV	AUPR	0.1789
SCMFDD	SCMFDD	TL-HGBI	5-fold CV	Sensitivity	0.2136
SCMFDD	SCMFDD	TL-HGBI	5-fold CV	AUROC	0.9752
SCMFDD	SCMFDD	TL-HGBI	5-fold CV	AUPR	0.15
SCMFDD	TL-HGBI	TL-HGBI	5-fold CV	F1	0.084
SCMFDD	TL-HGBI	TL-HGBI	5-fold CV	Accuracy	0.9998
SCMFDD	TL-HGBI	TL-HGBI	5-fold CV	Specificity	0.9999
SCMFDD	TL-HGBI	TL-HGBI	5-fold CV	Sensitivity	0.1697
SCMFDD	TL-HGBI	TL-HGBI	5-fold CV	AUROC	0.9584
SCMFDD	TL-HGBI	TL-HGBI	5-fold CV	AUPR	0.0492
SCMFDD	SCMFDD-GW-Phen	F-Dataset	5-fold CV	F1	0.387
SCMFDD	SCMFDD-GW-Phen	F-Dataset	5-fold CV	Accuracy	0.9975
SCMFDD	SCMFDD	TL-HGBI	5-fold CV	F1	0.0168
SCMFDD	SCMFDD-Che-Sem	LRSSL	5-fold CV	F1	0.303
SCMFDD	SCMFDD-GO-Phen	F-Dataset	5-fold CV	Specificity	0.9988
SCMFDD	LRSSL	LRSSL	5-fold CV	AUROC	0.825
SCMFDD	LRSSL	LRSSL	5-fold CV	Sensitivity	0.2167
SCMFDD	LRSSL	LRSSL	5-fold CV	Specificity	0.9989
SCMFDD	LRSSL	LRSSL	5-fold CV	Accuracy	0.9979
SCMFDD	LRSSL	LRSSL	5-fold CV	F1	0.2018
SCMFDD	SCMFDD-Che-Sem	LRSSL	5-fold CV	AUPR	0.2518
SCMFDD	SCMFDD-Che-Sem	LRSSL	5-fold CV	AUROC	0.902
SCMFDD	SCMFDD-Che-Sem	LRSSL	5-fold CV	Sensitivity	0.2799
SCMFDD	SCMFDD-Che-Sem	LRSSL	5-fold CV	Specificity	0.9993
SCMFDD	SCMFDD-Che-Sem	LRSSL	5-fold CV	Accuracy	0.9985
SCMFDD	SCMFDD	TL-HGBI	5-fold CV	Accuracy	0.999
SCMFDD	SCMFDD-Dom-Sem	LRSSL	5-fold CV	AUROC	0.9228
SCMFDD	SCMFDD-Dom-Sem	LRSSL	5-fold CV	AUPR	0.2673
SCMFDD	SCMFDD-Go-Sem	LRSSL	5-fold CV	F1	0.3137
SCMFDD	SCMFDD-Go-Sem	LRSSL	5-fold CV	Accuracy	0.9985
SCMFDD	SCMFDD-Go-Sem	LRSSL	5-fold CV	Specificity	0.9993
SCMFDD	SCMFDD-Go-Sem	LRSSL	5-fold CV	Sensitivity	0.2897
SCMFDD	SCMFDD-Go-Sem	LRSSL	5-fold CV	AUROC	0.921
SCMFDD	SCMFDD-Go-Sem	LRSSL	5-fold CV	AUPR	0.2585
SCMFDD	SCMFDD-Dom-Sem	LRSSL	5-fold CV	F1	0.3088
SCMFDD	SCMFDD-Dom-Sem	LRSSL	5-fold CV	Accuracy	0.9985
SCMFDD	SCMFDD-Dom-Sem	LRSSL	5-fold CV	Specificity	0.9993
SCMFDD	SCMFDD-Dom-Sem	LRSSL	5-fold CV	Sensitivity	0.2851
SNF-NN	SNF-NN	LRSSL	10-fold CV	AUROC	0.936
SNF-NN	DRIMC	LRSSL	10-fold CV	AUPR	0.336
SNF-NN	DRIMC	LRSSL	10-fold CV	AUROC	0.908
SNF-NN	DisDrugPred	LRSSL	10-fold CV	AUPR	0.278
SNF-NN	DisDrugPred	LRSSL	10-fold CV	AUROC	0.872
SNF-NN	SCMFDD	LRSSL	10-fold CV	AUPR	0.032
SNF-NN	SCMFDD	LRSSL	10-fold CV	AUROC	0.724
SNF-NN	SNF-NN	C-Dataset	10-fold CV	AUROC	0.879
SNF-NN	DRRS	LRSSL	10-fold CV	AUROC	0.794
SNF-NN	MBiRW	LRSSL	10-fold CV	AUPR	0.167
SNF-NN	MBiRW	LRSSL	10-fold CV	AUROC	0.816
SNF-NN	NRLMF	LRSSL	10-fold CV	AUPR	0.326
SNF-NN	NRLMF	LRSSL	10-fold CV	AUROC	0.872
SNF-NN	KBMF	LRSSL	10-fold CV	AUPR	0.13
SNF-NN	KBMF	LRSSL	10-fold CV	AUROC	0.648
SNF-NN	SNF-NN	C-Dataset	10-fold CV	AUPR	0.856
SNF-NN	DRRS	LRSSL	10-fold CV	AUPR	0.073
SNF-NN	MBiRW	C-Dataset	10-fold CV	AUPR	0.149
SNF-NN	DRIMC	C-Dataset	10-fold CV	AUROC	0.878
SNF-NN	RBF-SVM	LRSSL	10-fold CV	MCC	0.191
SNF-NN	DisDrugPred	C-Dataset	10-fold CV	AUPR	0.234
SNF-NN	DisDrugPred	C-Dataset	10-fold CV	AUROC	0.846
SNF-NN	SCMFDD	C-Dataset	10-fold CV	AUPR	0.044
SNF-NN	SCMFDD	C-Dataset	10-fold CV	AUROC	0.749
SNF-NN	DRRS	C-Dataset	10-fold CV	AUPR	0.113
SNF-NN	QDA	LRSSL	10-fold CV	Recall	0.473
SNF-NN	DRRS	C-Dataset	10-fold CV	AUROC	0.783
SNF-NN	MBiRW	C-Dataset	10-fold CV	AUROC	0.813
SNF-NN	NRLMF	C-Dataset	10-fold CV	AUPR	0.315
SNF-NN	NRLMF	C-Dataset	10-fold CV	AUROC	0.85
SNF-NN	KBMF	C-Dataset	10-fold CV	AUPR	0.134
SNF-NN	KBMF	C-Dataset	10-fold CV	AUROC	0.754
SNF-NN	SNF-NN	LRSSL	10-fold CV	AUPR	0.903
SNF-NN	SNF-NN	LRSSL	10-fold CV	AUROC	0.936
SNF-NN	RBF-SVM	LRSSL	10-fold CV	Recall	0.286
SNF-NN	SNF-NN	LRSSL	10-fold CV	Recall	0.793
SNF-NN	SNF-NN	LRSSL	10-fold CV	Precision	0.821
SNF-NN	SNF-NN	LRSSL	10-fold CV	Specificity	0.78
SNF-NN	SNF-NN	LRSSL	10-fold CV	Accuracy	0.846
SNF-NN	RBF-SVM	LRSSL	10-fold CV	AUPR	0.665
SNF-NN	RBF-SVM	LRSSL	10-fold CV	AUROC	0.578
SNF-NN	Linear-SVM	LRSSL	10-fold CV	F1	0.68
SNF-NN	RBF-SVM	LRSSL	10-fold CV	F1	0.403
SNF-NN	SNF-NN	LRSSL	10-fold CV	F1	0.807
SNF-NN	RBF-SVM	LRSSL	10-fold CV	Precision	0.687
SNF-NN	RBF-SVM	LRSSL	10-fold CV	Specificity	0.869
SNF-NN	RBF-SVM	LRSSL	10-fold CV	Accuracy	0.578
SNF-NN	Linear-SVM	LRSSL	10-fold CV	AUPR	0.759
SNF-NN	Linear-SVM	LRSSL	10-fold CV	AUROC	0.678
SNF-NN	Linear-SVM	LRSSL	10-fold CV	MCC	0.357
SNF-NN	KNN	LRSSL	10-fold CV	Specificity	0.553
SNF-NN	RF	LRSSL	10-fold CV	Precision	0.631
SNF-NN	Linear-SVM	LRSSL	10-fold CV	Precision	0.676
SNF-NN	Linear-SVM	LRSSL	10-fold CV	Specificity	0.672
SNF-NN	Linear-SVM	LRSSL	10-fold CV	Accuracy	0.678
SNF-NN	RF	LRSSL	10-fold CV	AUPR	0.7
SNF-NN	RF	LRSSL	10-fold CV	AUROC	0.611
SNF-NN	RF	LRSSL	10-fold CV	MCC	0.225
SNF-NN	SNF-NN	LRSSL	10-fold CV	MCC	0.617
SNF-NN	RF	LRSSL	10-fold CV	Recall	0.539
SNF-NN	Linear-SVM	LRSSL	10-fold CV	Recall	0.685
SNF-NN	RF	LRSSL	10-fold CV	Specificity	0.683
SNF-NN	RF	LRSSL	10-fold CV	Accuracy	0.611
SNF-NN	QDA	LRSSL	10-fold CV	AUPR	0.675
SNF-NN	QDA	LRSSL	10-fold CV	AUROC	0.567
SNF-NN	QDA	LRSSL	10-fold CV	MCC	0.161
SNF-NN	QDA	LRSSL	10-fold CV	F1	0.533
SNF-NN	RF	LRSSL	10-fold CV	F1	0.58
SNF-NN	GNB	LRSSL	10-fold CV	Specificity	0.509
SNF-NN	QDA	LRSSL	10-fold CV	Specificity	0.662
SNF-NN	QDA	LRSSL	10-fold CV	Accuracy	0.567
SNF-NN	GNB	LRSSL	10-fold CV	AUPR	0.729
SNF-NN	GNB	LRSSL	10-fold CV	AUROC	0.616
SNF-NN	GNB	LRSSL	10-fold CV	MCC	0.238
SNF-NN	GNB	LRSSL	10-fold CV	F1	0.653
SNF-NN	KNN	LRSSL	10-fold CV	Precision	0.633
SNF-NN	GNB	LRSSL	10-fold CV	Precision	0.596
SNF-NN	QDA	LRSSL	10-fold CV	Precision	0.613
SNF-NN	GNB	LRSSL	10-fold CV	Accuracy	0.616
SNF-NN	KNN	LRSSL	10-fold CV	AUPR	0.759
SNF-NN	KNN	LRSSL	10-fold CV	AUROC	0.661
SNF-NN	KNN	LRSSL	10-fold CV	MCC	0.329
SNF-NN	KNN	LRSSL	10-fold CV	F1	0.694
SNF-NN	KNN	LRSSL	10-fold CV	Recall	0.769
SNF-NN	GNB	LRSSL	10-fold CV	Recall	0.723
SNF-NN	GPC	LRSSL	10-fold CV	Accuracy	0.701
SNF-NN	KNN	LRSSL	10-fold CV	Accuracy	0.661
SNF-NN	GPC	LRSSL	10-fold CV	AUPR	0.776
SNF-NN	GPC	LRSSL	10-fold CV	AUROC	0.701
SNF-NN	GPC	LRSSL	10-fold CV	MCC	0.403
SNF-NN	GPC	LRSSL	10-fold CV	F1	0.696
SNF-NN	GPC	LRSSL	10-fold CV	Recall	0.685
SNF-NN	SNF-NN	LRSSL	10-fold CV	AUPR	0.903
SNF-NN	GPC	LRSSL	10-fold CV	Specificity	0.717
SNF-NN	RBF-SVM	C-Dataset	10-fold CV	AUPR	0.762
SNF-NN	DT	LRSSL	10-fold CV	AUPR	0.718
SNF-NN	DT	LRSSL	10-fold CV	AUROC	0.635
SNF-NN	DT	LRSSL	10-fold CV	MCC	0.282
SNF-NN	DT	LRSSL	10-fold CV	F1	0.574
SNF-NN	DT	LRSSL	10-fold CV	Recall	0.494
SNF-NN	DT	LRSSL	10-fold CV	Precision	0.689
SNF-NN	GPC	LRSSL	10-fold CV	Precision	0.709
SNF-NN	SNF-NN	C-Dataset	10-fold CV	AUPR	0.856
SNF-NN	SAMME	LRSSL	10-fold CV	AUPR	0.746
SNF-NN	SAMME	LRSSL	10-fold CV	AUROC	0.665
SNF-NN	SAMME	LRSSL	10-fold CV	MCC	0.331
SNF-NN	SAMME	LRSSL	10-fold CV	F1	0.65
SNF-NN	SAMME	LRSSL	10-fold CV	Recall	0.624
SNF-NN	SAMME	LRSSL	10-fold CV	Precision	0.68
SNF-NN	SNF-NN	C-Dataset	10-fold CV	Accuracy	0.783
SNF-NN	SAMME	LRSSL	10-fold CV	Accuracy	0.665
SNF-NN	DT	LRSSL	10-fold CV	Accuracy	0.635
SNF-NN	SNF-NN	C-Dataset	10-fold CV	AUROC	0.879
SNF-NN	SNF-NN	C-Dataset	10-fold CV	MCC	0.569
SNF-NN	SNF-NN	C-Dataset	10-fold CV	F1	0.79
SNF-NN	SNF-NN	C-Dataset	10-fold CV	Recall	0.813
SNF-NN	SNF-NN	C-Dataset	10-fold CV	Precision	0.769
SNF-NN	SNF-NN	C-Dataset	10-fold CV	Specificity	0.754
SNF-NN	SAMME	LRSSL	10-fold CV	Specificity	0.705
SNF-NN	Linear-SVM	C-Dataset	10-fold CV	AUROC	0.692
SNF-NN	RBF-SVM	C-Dataset	10-fold CV	AUROC	0.53
SNF-NN	RBF-SVM	C-Dataset	10-fold CV	MCC	0.172
SNF-NN	RBF-SVM	C-Dataset	10-fold CV	F1	0.112
SNF-NN	RBF-SVM	C-Dataset	10-fold CV	Recall	0.06
SNF-NN	RBF-SVM	C-Dataset	10-fold CV	Precision	0.994
SNF-NN	RBF-SVM	C-Dataset	10-fold CV	Specificity	1
SNF-NN	DT	LRSSL	10-fold CV	Specificity	0.775
SNF-NN	Linear-SVM	C-Dataset	10-fold CV	AUPR	0.771
SNF-NN	DRIMC	C-Dataset	10-fold CV	AUPR	0.301
SNF-NN	Linear-SVM	C-Dataset	10-fold CV	MCC	0.386
SNF-NN	Linear-SVM	C-Dataset	10-fold CV	F1	0.698
SNF-NN	Linear-SVM	C-Dataset	10-fold CV	Recall	0.712
SNF-NN	Linear-SVM	C-Dataset	10-fold CV	Precision	0.685
SNF-NN	Linear-SVM	C-Dataset	10-fold CV	Specificity	0.673
SNF-NN	Linear-SVM	C-Dataset	10-fold CV	Accuracy	0.692
SNF-NN	RBF-SVM	C-Dataset	10-fold CV	Accuracy	0.53
SNF-NN	QDA	C-Dataset	10-fold CV	MCC	0.272
SNF-NN	RF	C-Dataset	10-fold CV	MCC	0.237
SNF-NN	RF	C-Dataset	10-fold CV	F1	0.62
SNF-NN	RF	C-Dataset	10-fold CV	Recall	0.624
SNF-NN	RF	C-Dataset	10-fold CV	Precision	0.618
SNF-NN	RF	C-Dataset	10-fold CV	Specificity	0.612
SNF-NN	RF	C-Dataset	10-fold CV	Accuracy	0.618
SNF-NN	GNB	C-Dataset	10-fold CV	AUROC	0.654
SNF-NN	QDA	C-Dataset	10-fold CV	AUROC	0.629
SNF-NN	RF	C-Dataset	10-fold CV	AUROC	0.618
SNF-NN	QDA	C-Dataset	10-fold CV	F1	0.679
SNF-NN	QDA	C-Dataset	10-fold CV	Recall	0.786
SNF-NN	QDA	C-Dataset	10-fold CV	Precision	0.599
SNF-NN	QDA	C-Dataset	10-fold CV	Specificity	0.472
SNF-NN	QDA	C-Dataset	10-fold CV	Accuracy	0.629
SNF-NN	GNB	C-Dataset	10-fold CV	AUPR	0.741
SNF-NN	QDA	C-Dataset	10-fold CV	AUPR	0.746
SNF-NN	KNN	C-Dataset	10-fold CV	F1	0.731
SNF-NN	GNB	C-Dataset	10-fold CV	F1	0.656
SNF-NN	GNB	C-Dataset	10-fold CV	Recall	0.662
SNF-NN	GNB	C-Dataset	10-fold CV	Precision	0.651
SNF-NN	GNB	C-Dataset	10-fold CV	Specificity	0.645
SNF-NN	GNB	C-Dataset	10-fold CV	Accuracy	0.654
SNF-NN	KNN	C-Dataset	10-fold CV	AUPR	0.785
SNF-NN	RBF-SVM	SND	10-fold CV	Recall	0.12
SNF-NN	KNN	C-Dataset	10-fold CV	MCC	0.406
SNF-NN	SAMME	C-Dataset	10-fold CV	Recall	0.649
SNF-NN	KNN	C-Dataset	10-fold CV	Recall	0.83
SNF-NN	KNN	C-Dataset	10-fold CV	Precision	0.654
SNF-NN	KNN	C-Dataset	10-fold CV	Specificity	0.56
SNF-NN	KNN	C-Dataset	10-fold CV	Accuracy	0.695
SNF-NN	GPC	C-Dataset	10-fold CV	AUPR	0.799
SNF-NN	GPC	C-Dataset	10-fold CV	AUROC	0.707
SNF-NN	KNN	C-Dataset	10-fold CV	AUROC	0.695
SNF-NN	DT	C-Dataset	10-fold CV	Recall	0.412
SNF-NN	GPC	C-Dataset	10-fold CV	Recall	0.811
SNF-NN	GPC	C-Dataset	10-fold CV	Precision	0.692
SNF-NN	GPC	C-Dataset	10-fold CV	Specificity	0.604
SNF-NN	GPC	C-Dataset	10-fold CV	Accuracy	0.707
SNF-NN	DT	C-Dataset	10-fold CV	AUPR	0.709
SNF-NN	DT	C-Dataset	10-fold CV	AUROC	0.61
SNF-NN	SAMME	C-Dataset	10-fold CV	F1	0.66
SNF-NN	DT	C-Dataset	10-fold CV	F1	0.505
SNF-NN	GPC	C-Dataset	10-fold CV	F1	0.738
SNF-NN	DT	C-Dataset	10-fold CV	Precision	0.711
SNF-NN	DT	C-Dataset	10-fold CV	Specificity	0.809
SNF-NN	DT	C-Dataset	10-fold CV	Accuracy	0.611
SNF-NN	SAMME	C-Dataset	10-fold CV	AUPR	0.748
SNF-NN	SAMME	C-Dataset	10-fold CV	AUROC	0.666
SNF-NN	SAMME	C-Dataset	10-fold CV	MCC	0.333
SNF-NN	DT	C-Dataset	10-fold CV	MCC	0.253
SNF-NN	SNF-NN	SND	10-fold CV	Precision	0.785
SNF-NN	SAMME	C-Dataset	10-fold CV	Precision	0.672
SNF-NN	SAMME	C-Dataset	10-fold CV	Specificity	0.683
SNF-NN	SAMME	C-Dataset	10-fold CV	Accuracy	0.666
SNF-NN	SNF-NN	SND	10-fold CV	AUPR	0.876
SNF-NN	SNF-NN	SND	10-fold CV	AUROC	0.867
SNF-NN	SNF-NN	SND	10-fold CV	MCC	0.593
SNF-NN	GPC	C-Dataset	10-fold CV	MCC	0.433
SNF-NN	SNF-NN	SND	10-fold CV	Recall	0.816
SNF-NN	GNB	C-Dataset	10-fold CV	MCC	0.308
SNF-NN	SNF-NN	SND	10-fold CV	Specificity	0.777
SNF-NN	SNF-NN	SND	10-fold CV	Accuracy	0.796
SNF-NN	RBF-SVM	SND	10-fold CV	AUPR	0.632
SNF-NN	RBF-SVM	SND	10-fold CV	AUROC	0.535
SNF-NN	RBF-SVM	SND	10-fold CV	MCC	0.124
SNF-NN	RBF-SVM	SND	10-fold CV	F1	0.204
SNF-NN	SNF-NN	SND	10-fold CV	F1	0.8
SNF-NN	Linear-SVM	SND	10-fold CV	Specificity	0.718
SNF-NN	RBF-SVM	SND	10-fold CV	Specificity	0.949
SNF-NN	RBF-SVM	SND	10-fold CV	Accuracy	0.535
SNF-NN	Linear-SVM	SND	10-fold CV	AUPR	0.776
SNF-NN	Linear-SVM	SND	10-fold CV	AUROC	0.702
SNF-NN	Linear-SVM	SND	10-fold CV	MCC	0.404
SNF-NN	Linear-SVM	SND	10-fold CV	F1	0.697
SNF-NN	RF	SND	10-fold CV	Precision	0.635
SNF-NN	Linear-SVM	SND	10-fold CV	Precision	0.709
SNF-NN	RBF-SVM	SND	10-fold CV	Precision	0.704
SNF-NN	Linear-SVM	SND	10-fold CV	Accuracy	0.702
SNF-NN	RF	SND	10-fold CV	AUPR	0.661
SNF-NN	RF	SND	10-fold CV	AUROC	0.533
SNF-NN	RF	SND	10-fold CV	MCC	0.112
SNF-NN	RF	SND	10-fold CV	F1	0.354
SNF-NN	RF	SND	10-fold CV	Recall	0.374
SNF-NN	Linear-SVM	SND	10-fold CV	Recall	0.685
SNF-NN	QDA	SND	10-fold CV	Accuracy	0.649
SNF-NN	RF	SND	10-fold CV	Accuracy	0.533
SNF-NN	QDA	SND	10-fold CV	AUPR	0.74
SNF-NN	QDA	SND	10-fold CV	AUROC	0.649
SNF-NN	QDA	SND	10-fold CV	MCC	0.3
SNF-NN	QDA	SND	10-fold CV	F1	0.654
SNF-NN	QDA	SND	10-fold CV	Recall	0.666
SNF-NN	RF	C-Dataset	10-fold CV	AUPR	0.715
SNF-NN	QDA	SND	10-fold CV	Specificity	0.632
SNF-NN	DT	SND	10-fold CV	AUPR	0.725
SNF-NN	GNB	SND	10-fold CV	AUPR	0.76
SNF-NN	GNB	SND	10-fold CV	AUROC	0.669
SNF-NN	GNB	SND	10-fold CV	MCC	0.342
SNF-NN	GNB	SND	10-fold CV	F1	0.694
SNF-NN	GNB	SND	10-fold CV	Recall	0.751
SNF-NN	GNB	SND	10-fold CV	Precision	0.645
SNF-NN	QDA	SND	10-fold CV	Precision	0.646
SNF-NN	GPC	SND	10-fold CV	AUPR	0.731
SNF-NN	KNN	SND	10-fold CV	AUPR	0.741
SNF-NN	KNN	SND	10-fold CV	AUROC	0.65
SNF-NN	KNN	SND	10-fold CV	MCC	0.3
SNF-NN	KNN	SND	10-fold CV	F1	0.661
SNF-NN	KNN	SND	10-fold CV	Recall	0.681
SNF-NN	KNN	SND	10-fold CV	Precision	0.641
SNF-NN	GPC	SND	10-fold CV	Accuracy	0.646
SNF-NN	KNN	SND	10-fold CV	Accuracy	0.65
SNF-NN	GNB	SND	10-fold CV	Accuracy	0.669
SNF-NN	GPC	SND	10-fold CV	AUROC	0.646
SNF-NN	GPC	SND	10-fold CV	MCC	0.292
SNF-NN	GPC	SND	10-fold CV	F1	0.634
SNF-NN	GPC	SND	10-fold CV	Recall	0.615
SNF-NN	GPC	SND	10-fold CV	Precision	0.655
SNF-NN	GPC	SND	10-fold CV	Specificity	0.676
SNF-NN	KNN	SND	10-fold CV	Specificity	0.619
SNF-NN	SAMME	SND	10-fold CV	AUROC	0.682
SNF-NN	DT	SND	10-fold CV	AUROC	0.553
SNF-NN	DT	SND	10-fold CV	MCC	0.211
SNF-NN	DT	SND	10-fold CV	F1	0.214
SNF-NN	DT	SND	10-fold CV	Recall	0.122
SNF-NN	DT	SND	10-fold CV	Precision	0.888
SNF-NN	DT	SND	10-fold CV	Specificity	0.985
SNF-NN	GNB	SND	10-fold CV	Specificity	0.586
SNF-NN	SAMME	SND	10-fold CV	AUPR	0.764
SNF-NN	RF	SND	10-fold CV	Specificity	0.692
SNF-NN	SAMME	SND	10-fold CV	MCC	0.384
SNF-NN	SAMME	SND	10-fold CV	F1	0.621
SNF-NN	SAMME	SND	10-fold CV	Recall	0.523
SNF-NN	SAMME	SND	10-fold CV	Precision	0.767
SNF-NN	SAMME	SND	10-fold CV	Specificity	0.841
SNF-NN	SAMME	SND	10-fold CV	Accuracy	0.682
SNF-NN	DT	SND	10-fold CV	Accuracy	0.553
